# Supplementary material for: Structure of cryptophyte photosystem II–light-harvesting antennae supercomplex
Source: Nat Commun. 2024 Jun 12;15:4999. doi: 10.1038/s41467-024-49453-0 (PMC11169493; doi:10.1038/s41467-024-49453-0)
Supplement: Supplementary file 3 — Supplementary Data 1 [file 41467_2024_49453_MOESM3_ESM.xlsx]

## Sheet: Mass spectrometry of PSI-ACPII
CP47		PepCount	UniquePepCount	CoverPercent	MW	PI
		43	15	0.277	56295.8	6.94
	FileScan	Sequence	MH+	Diff(MH+)	Charge	Rank	Score	DeltaScore	ExpectValue	Ions	Reference	DIFF_MODIFIED_CANDIDATE	PI	MissCleavage	Modification	MatchedTIC	NumProteaseTermini	Engine	Tag	Decoy
	R20201101429_B_1,10592	K.AQLGEVLEFDR.T	1276.65	0.00074	2	1	68.03	0	7.87e-09	0|0	NC_035721.1_prot_YP_009420500.		4.14	0		0	2	MASCOT		T
	R20201101429_B_1,10881	K.AQLGEVLEFDR.T	1276.65	0.00042	2	1	33.33	0	2.32e-05	0|0	NC_035721.1_prot_YP_009420500.		4.14	0		0	2	MASCOT		T
	R20201101429_B_1,2735	K.DAPTVK.K	630.346	-0.00021	2	1	33.13	0	2.43e-05	0|0	NC_035721.1_prot_YP_009420500.		5.84	0		0	2	MASCOT		T
	R20201101429_B_1,2985	K.DAPTVK.K	630.346	0.00059	2	1	27.49	0	8.91e-05	0|0	NC_035721.1_prot_YP_009420500.		5.84	0		0	2	MASCOT		T
	R20201101429_B_1,4198	K.ELTVR.R	617.362	0.00039	2	1	43.07	0	4.93e-06	0|0	NC_035721.1_prot_YP_009420500.		6.1	0		0	2	MASCOT		T
	R20201101429_B_1,4446	K.ELTVR.R	617.362	0.00115	2	1	43.12	0	4.88e-06	0|0	NC_035721.1_prot_YP_009420500.		6.1	0		0	2	MASCOT		T
	R20201101429_B_1,4780	K.ELTVR.R	617.362	0.00017	2	1	38.36	0	1.46e-05	0|0	NC_035721.1_prot_YP_009420500.		6.1	0		0	2	MASCOT		T
	R20201101429_B_1,5061	K.ELTVR.R	617.362	0.00257	2	1	31.33	0	7.36e-05	0|0	NC_035721.1_prot_YP_009420500.		6.1	0		0	2	MASCOT		T
	R20201101429_B_1,11446	K.GDGIAEAWLGHPIFQDK.E	1853.92	0.00029	2	1	26.35	0	0.000232	0|0	NC_035721.1_prot_YP_009420500.		4.54	0		0	2	MASCOT		T
	R20201101429_B_1,10471	K.LAFYDYIGNNPAK.G	1485.74	-7e-05	1	1	73.15	0	4.84e-09	0|0	NC_035721.1_prot_YP_009420500.		5.83	0		0	2	MASCOT		T
	R20201101429_B_1,10663	K.LAFYDYIGNNPAK.G	1485.74	0.00068	2	1	57.33	0	1.85e-07	0|0	NC_035721.1_prot_YP_009420500.		5.83	0		0	2	MASCOT		T
	R20201101429_B_1,6723	K.LNGQVFKDAPTVK.K	1416.78	0.00122	2	1	59.66	0	1.08e-07	0|0	NC_035721.1_prot_YP_009420500.		8.59	1		0	2	MASCOT		T
	R20201101429_B_1,9327	M.GLPWYR.V	791.42	0.00015	2	1	22.22	0	0.0003	0|0	NC_035721.1_prot_YP_009420500.		8.75	0		0	2	MASCOT		T
	R20201101429_B_1,9597	M.GLPWYR.V	791.42	-0.00079	2	1	24.02	0	0.000198	0|0	NC_035721.1_prot_YP_009420500.		8.75	0		0	2	MASCOT		T
	R20201101429_B_1,7174	R.ADIPFR.R	718.388	0.00072	2	1	39.14	0	6.09e-06	0|0	NC_035721.1_prot_YP_009420500.		5.88	0		0	2	MASCOT		T
	R20201101429_B_1,7433	R.ADIPFR.R	718.388	0.00038	2	1	39.5	0	5.61e-06	0|0	NC_035721.1_prot_YP_009420500.		5.88	0		0	2	MASCOT		T
	R20201101429_B_1,2	R.AGPM*NK.G	633.302	-0.00109	2	1	31.17	0	3.82e-05	0|0	NC_035721.1_prot_YP_009420500.		8.8	0	15.994919 Oxidation (M)	0	2	MASCOT		T
	R20201101429_B_1,136	R.AGPM*NK.G	633.302	-9e-05	2	1	40.15	0	4.83e-06	0|0	NC_035721.1_prot_YP_009420500.		8.8	0	15.994919 Oxidation (M)	0	2	MASCOT		T
	R20201101429_B_1,263	R.AGPM*NK.G	633.302	-5e-05	2	1	39.25	0	5.94e-06	0|0	NC_035721.1_prot_YP_009420500.		8.8	0	15.994919 Oxidation (M)	0	2	MASCOT		T
	R20201101429_B_1,391	R.AGPM*NK.G	633.302	-1e-05	2	1	37.36	0	9.18e-06	0|0	NC_035721.1_prot_YP_009420500.		8.8	0	15.994919 Oxidation (M)	0	2	MASCOT		T
	R20201101429_B_1,516	R.AGPM*NK.G	633.302	-1e-05	2	1	43.02	0	2.49e-06	0|0	NC_035721.1_prot_YP_009420500.		8.8	0	15.994919 Oxidation (M)	0	2	MASCOT		T
	R20201101429_B_1,641	R.AGPM*NK.G	633.302	3e-05	2	1	32.31	0	2.94e-05	0|0	NC_035721.1_prot_YP_009420500.		8.8	0	15.994919 Oxidation (M)	0	2	MASCOT		T
	R20201101429_B_1,762	R.AGPM*NK.G	633.302	5e-05	2	1	37.43	0	9.04e-06	0|0	NC_035721.1_prot_YP_009420500.		8.8	0	15.994919 Oxidation (M)	0	2	MASCOT		T
	R20201101429_B_1,898	R.AGPM*NK.G	633.302	0.00015	2	1	37.76	0	8.37e-06	0|0	NC_035721.1_prot_YP_009420500.		8.8	0	15.994919 Oxidation (M)	0	2	MASCOT		T
	R20201101429_B_1,1017	R.AGPM*NK.G	633.302	0.00013	2	1	41.51	0	3.53e-06	0|0	NC_035721.1_prot_YP_009420500.		8.8	0	15.994919 Oxidation (M)	0	2	MASCOT		T
	R20201101429_B_1,1135	R.AGPM*NK.G	633.302	0.00011	2	1	20.68	0	0.000428	0|0	NC_035721.1_prot_YP_009420500.		8.8	0	15.994919 Oxidation (M)	0	2	MASCOT		T
	R20201101429_B_1,2235	R.AGPMNK.G	617.308	-0.00189	2	1	34.43	0	1.8e-05	0|0	NC_035721.1_prot_YP_009420500.		8.8	0		0	2	MASCOT		T
	R20201101429_B_1,9225	R.KAQLGEVLEFDR.T	1404.75	0.00097	2	1	81.71	0	3.37e-10	0|0	NC_035721.1_prot_YP_009420500.		4.68	1		0	2	MASCOT		T
	R20201101429_B_1,9226	R.KAQLGEVLEFDR.T	1404.75	-0.00217	3	1	25.33	0	0.000147	0|0	NC_035721.1_prot_YP_009420500.		4.68	1		0	2	MASCOT		T
	R20201101429_B_1,9530	R.KAQLGEVLEFDR.T	1404.75	0.00077	3	1	20.23	0	0.000474	0|0	NC_035721.1_prot_YP_009420500.		4.68	1		0	2	MASCOT		T
	R20201101429_B_1,9624	R.KAQLGEVLEFDR.T	1404.75	0.00181	2	1	29.36	0	5.79e-05	0|0	NC_035721.1_prot_YP_009420500.		4.68	1		0	2	MASCOT		T
	R20201101429_B_1,13584	R.MPAFFETFPVILVDK.D	1753.92	-0.00085	2	1	58.19	0	7.59e-08	0|0	NC_035721.1_prot_YP_009420500.		4.37	0		0	2	MASCOT		T
	R20201101429_B_1,7310	R.TGNPALDLPK.I	1025.56	-0.00157	2	1	31.33	0	3.68e-05	0|0	NC_035721.1_prot_YP_009420500.		5.5	0		0	2	MASCOT		T
	R20201101429_B_1,7412	R.TGNPALDLPK.I	1025.56	0.00123	3	1	47.04	0	9.88e-07	0|0	NC_035721.1_prot_YP_009420500.		5.5	0		0	2	MASCOT		T
	R20201101429_B_1,7608	R.TGNPALDLPK.I	1025.56	-0.00137	2	1	33.54	0	2.21e-05	0|0	NC_035721.1_prot_YP_009420500.		5.5	0		0	2	MASCOT		T
	R20201101429_B_1,7638	R.TTLESDGVFR.S	1124.56	0.00026	2	1	48.49	0	1.42e-06	0|0	NC_035721.1_prot_YP_009420500.		4.37	0		0	2	MASCOT		T
	R20201101429_B_1,7727	R.TTLESDGVFR.S	1124.56	0.00115	3	1	46.35	0	2.32e-06	0|0	NC_035721.1_prot_YP_009420500.		4.37	0		0	2	MASCOT		T
	R20201101429_B_1,8054	R.TTLESDGVFR.S	1124.56	-0.00042	2	1	44.91	0	3.23e-06	0|0	NC_035721.1_prot_YP_009420500.		4.37	0		0	2	MASCOT		T
	R20201101429_B_1,11074	R.VENSLNEGLNLSEAWSR.I	1917.93	0.00219	2	1	105.13	0	1.53e-12	0|0	NC_035721.1_prot_YP_009420500.		4.25	0		0	2	MASCOT		T
	R20201101429_B_1,5172	R.VHTVVLNDPGR.L	1206.66	-0.002	3	1	54.24	0	1.88e-07	0|0	NC_035721.1_prot_YP_009420500.		6.71	0		0	2	MASCOT		T
	R20201101429_B_1,5286	R.VHTVVLNDPGR.L	1206.66	-0.00032	2	1	44.67	0	1.71e-06	0|0	NC_035721.1_prot_YP_009420500.		6.71	0		0	2	MASCOT		T
	R20201101429_B_1,5432	R.VHTVVLNDPGR.L	1206.66	0.00052	3	1	46.86	0	1.03e-06	0|0	NC_035721.1_prot_YP_009420500.		6.71	0		0	2	MASCOT		T
	R20201101429_B_1,5562	R.VHTVVLNDPGR.L	1206.66	0.00186	2	1	34.08	0	1.95e-05	0|0	NC_035721.1_prot_YP_009420500.		6.71	0		0	2	MASCOT		T
CP43		PepCount	UniquePepCount	CoverPercent	MW	PI
		44	11	0.1987	52030	6.54
	FileScan	Sequence	MH+	Diff(MH+)	Charge	Rank	Score	DeltaScore	ExpectValue	Ions	Reference	DIFF_MODIFIED_CANDIDATE	PI	MissCleavage	Modification	MatchedTIC	NumProteaseTermini	Engine	Tag	Decoy
	R20201101429_B_2,6657	K.IKNDIQPWQER.R	1426.74	-0.00079	2	1	20.57	0	0.000439	0|0	PsbC		6.07	1		0	2	MASCOT		T
	R20201101429_B_2,7262	K.NDIQPWQER.R	1185.56	-0.00035	2	1	20.72	0	0.000424	0|0	PsbC		4.37	0		0	2	MASCOT		T
	R20201101429_B_2,7733	K.YLMRSPSGEIILGGETQR.F	2007.03	0.00923	2	1	29.62	0	0.000109	0|0	PsbC		6.14	1		0	2	MASCOT		T
	R20201101429_B_2,3877	R.AAAAGFEK.G	764.394	0.00134	2	1	48.45	0	7.14e-07	0|0	PsbC		6.05	0		0	2	MASCOT		T
	R20201101429_B_2,4121	R.AAAAGFEK.G	764.394	0.00026	2	1	51.82	0	3.29e-07	0|0	PsbC		6.05	0		0	2	MASCOT		T
	R20201101429_B_2,9904	R.APWIEPLR.G	981.552	-0.00042	2	1	30.24	0	9.46e-05	0|0	PsbC		6.05	0		0	2	MASCOT		T
	R20201101429_B_2,10404	R.APWIEPLR.G	981.552	-0.00056	2	1	27.62	0	0.000173	0|0	PsbC		6.05	0		0	2	MASCOT		T
	R20201101429_B_2,9347	R.ENEPTLSLRPID.-	1383.71	0.00036	2	1	60.25	0	9.44e-08	0|0	PsbC		4.38	0		0	2	MASCOT		T
	R20201101429_B_2,9412	R.ENEPTLSLRPID.-	1383.71	0.00191	1	1	25.2	0	0.000755	0|0	PsbC		4.38	0		0	2	MASCOT		T
	R20201101429_B_2,9616	R.ENEPTLSLRPID.-	1383.71	-0.00044	2	1	60.23	0	9.48e-08	0|0	PsbC		4.38	0		0	2	MASCOT		T
	R20201101429_B_2,9895	R.FWDLR.A	736.378	0.00056	2	1	25.18	0	0.000152	0|0	PsbC		5.84	0		0	2	MASCOT		T
	R20201101429_B_2,10170	R.FWDLR.A	736.378	0.00042	2	1	27.46	0	8.97e-05	0|0	PsbC		5.84	0		0	2	MASCOT		T
	R20201101429_B_2,10476	R.FWDLR.A	736.378	0.00016	2	1	24.45	0	0.000179	0|0	PsbC		5.84	0		0	2	MASCOT		T
	R20201101429_B_2,11609	R.FWDLR.A	736.378	0.00014	2	1	26.58	0	0.00011	0|0	PsbC		5.84	0		0	2	MASCOT		T
	R20201101429_B_2,5727	R.GPNGLDLNK.I	927.489	-0.00096	2	1	44.25	0	1.88e-06	0|0	PsbC		5.84	0		0	2	MASCOT		T
	R20201101429_B_2,6025	R.LGANVSSAQGPTGLGK.Y	1456.78	0.00031	2	1	29.48	0	0.000113	0|0	PsbC		8.75	0		0	2	MASCOT		T
	R20201101429_B_2,6282	R.LGANVSSAQGPTGLGK.Y	1456.78	0.00073	2	1	77.69	0	1.7e-09	0|0	PsbC		8.75	0		0	2	MASCOT		T
	R20201101429_B_2,5006	R.LINVSGK.L	730.446	-0.00017	2	1	38.82	0	1.31e-05	0|0	PsbC		8.75	0		0	2	MASCOT		T
	R20201101429_B_2,5271	R.LINVSGK.L	730.446	0.00169	2	1	37.74	0	1.68e-05	0|0	PsbC		8.75	0		0	2	MASCOT		T
	R20201101429_B_2,7653	R.SPSGEIILGGETQR.F	1443.74	0.00226	2	1	73.71	0	2.13e-09	0|0	PsbC		4.53	0		0	2	MASCOT		T
	R20201101429_B_2,7654	R.SPSGEIILGGETQR.F	1443.74	0.00017	3	1	39.96	0	5.05e-06	0|0	PsbC		4.53	0		0	2	MASCOT		T
	R20201101429_B_2,7680	R.SPSGEIILGGETQR.F	1443.74	-0.00031	1	1	67.95	0	3.21e-08	0|0	PsbC		4.53	0		0	2	MASCOT		T
	R20201101429_B_2,7950	R.SPSGEIILGGETQR.F	1443.74	0.00014	3	1	42.53	0	2.79e-06	0|0	PsbC		4.53	0		0	2	MASCOT		T
	R20201101429_B_2,8035	R.SPSGEIILGGETQR.F	1443.74	-0.00328	2	1	63.01	0	2.5e-08	0|0	PsbC		4.53	0		0	2	MASCOT		T
	R20201101429_B_2,8334	R.SPSGEIILGGETQR.F	1443.74	-0.0004	2	1	66.32	0	1.17e-08	0|0	PsbC		4.53	0		0	2	MASCOT		T
	R20201101429_B_2,8632	R.SPSGEIILGGETQR.F	1443.74	-0.00086	2	1	71.27	0	3.73e-09	0|0	PsbC		4.53	0		0	2	MASCOT		T
	R20201101429_B_2,8933	R.SPSGEIILGGETQR.F	1443.74	0.00034	2	1	47.8	0	8.3e-07	0|0	PsbC		4.53	0		0	2	MASCOT		T
	R20201101429_B_2,9223	R.SPSGEIILGGETQR.F	1443.74	-0.00074	2	1	55.28	0	1.48e-07	0|0	PsbC		4.53	0		0	2	MASCOT		T
	R20201101429_B_2,9871	R.SPSGEIILGGETQR.F	1443.74	0.00786	2	1	61.78	0	3.32e-08	0|0	PsbC		4.53	0		0	2	MASCOT		T
	R20201101429_B_2,10134	R.SPSGEIILGGETQR.F	1443.74	0.00134	2	1	56.96	0	1.01e-07	0|0	PsbC		4.53	0		0	2	MASCOT		T
	R20201101429_B_2,10439	R.SPSGEIILGGETQR.F	1443.74	0.00176	2	1	46.13	0	1.22e-06	0|0	PsbC		4.53	0		0	2	MASCOT		T
	R20201101429_B_2,10738	R.SPSGEIILGGETQR.F	1443.74	0.00146	2	1	28.1	0	7.74e-05	0|0	PsbC		4.53	0		0	2	MASCOT		T
	R20201101429_B_2,11233	R.SPSGEIILGGETQR.F	1443.74	0.00106	2	1	34.8	0	1.66e-05	0|0	PsbC		4.53	0		0	2	MASCOT		T
	R20201101429_B_2,11651	R.SPSGEIILGGETQR.F	1443.74	0.00014	2	1	28.42	0	7.19e-05	0|0	PsbC		4.53	0		0	2	MASCOT		T
	R20201101429_B_2,12192	R.SPSGEIILGGETQR.F	1443.74	2e-05	2	1	23.67	0	0.000215	0|0	PsbC		4.53	0		0	2	MASCOT		T
	R20201101429_B_2,12425	R.SPSGEIILGGETQR.F	1443.74	0.00112	2	1	46.82	0	1.04e-06	0|0	PsbC		4.53	0		0	2	MASCOT		T
	R20201101429_B_2,12665	R.SPSGEIILGGETQR.F	1443.74	-0.0001	2	1	36.39	0	1.15e-05	0|0	PsbC		4.53	0		0	2	MASCOT		T
	R20201101429_B_2,12927	R.SPSGEIILGGETQR.F	1443.74	0.00064	2	1	55.99	0	1.26e-07	0|0	PsbC		4.53	0		0	2	MASCOT		T
	R20201101429_B_2,13144	R.SPSGEIILGGETQR.F	1443.74	0.00018	2	1	46.37	0	1.15e-06	0|0	PsbC		4.53	0		0	2	MASCOT		T
	R20201101429_B_2,13602	R.SPSGEIILGGETQR.F	1443.74	0.00318	2	1	35.23	0	1.5e-05	0|0	PsbC		4.53	0		0	2	MASCOT		T
	R20201101429_B_2,13856	R.SPSGEIILGGETQR.F	1443.74	-0.00018	2	1	50.41	0	4.55e-07	0|0	PsbC		4.53	0		0	2	MASCOT		T
	R20201101429_B_2,14088	R.SPSGEIILGGETQR.F	1443.74	0.00054	2	1	46.79	0	1.05e-06	0|0	PsbC		4.53	0		0	2	MASCOT		T
	R20201101429_B_2,14292	R.SPSGEIILGGETQR.F	1443.74	-6e-05	2	1	57.91	0	8.09e-08	0|0	PsbC		4.53	0		0	2	MASCOT		T
	R20201101429_B_2,14481	R.SPSGEIILGGETQR.F	1443.74	0.00082	2	1	50.2	0	4.77e-07	0|0	PsbC		4.53	0		0	2	MASCOT		T
D1		PepCount	UniquePepCount	CoverPercent	MW	PI
		29	9	0.2583	39565.7	5.19
	FileScan	Sequence	MH+	Diff(MH+)	Charge	Rank	Score	DeltaScore	ExpectValue	Ions	Reference	DIFF_MODIFIED_CANDIDATE	PI	MissCleavage	Modification	MatchedTIC	NumProteaseTermini	Engine	Tag	Decoy
	R20201101429_B_3,10436	K.FGQEEETYNIVAAHGYFGR.L	2188.01	0.004	3	1	43.38	0	2.3e-06	0|0	NC_035721.1_prot_YP_009420401.		4.75	0		0	2	MASCOT		T
	R20201101429_B_3,10446	K.FGQEEETYNIVAAHGYFGR.L	2188.01	0.00047	2	1	37.75	0	8.39e-06	0|0	NC_035721.1_prot_YP_009420401.		4.75	0		0	2	MASCOT		T
	R20201101429_B_3,4320	R.ANLGM*EVM*HER.N	1318.59	0.00209	2	1	60.99	0	3.98e-08	0|0	NC_035721.1_prot_YP_009420401.		5.4	0	15.994919 Oxidation (M)	0	2	MASCOT		T
	R20201101429_B_3,4450	R.ANLGM*EVM*HER.N	1318.59	-0.00094	3	1	38.03	0	7.87e-06	0|0	NC_035721.1_prot_YP_009420401.		5.4	0	15.994919 Oxidation (M)	0	2	MASCOT		T
	R20201101429_B_3,6118	R.ANLGM*EVMHER.N	1302.59	0.00134	3	1	49.71	0	1.07e-06	0|0	NC_035721.1_prot_YP_009420401.		5.4	0	15.994919 Oxidation (M)	0	2	MASCOT		T
	R20201101429_B_3,6157	R.ANLGM*EVMHER.N	1302.59	0.00215	2	1	88.42	0	1.44e-10	0|0	NC_035721.1_prot_YP_009420401.		5.4	0	15.994919 Oxidation (M)	0	2	MASCOT		T
	R20201101429_B_3,5457	R.ANLGMEVM*HER.N	1302.59	0.00077	3	1	39.05	0	1.24e-05	0|0	NC_035721.1_prot_YP_009420401.		5.4	0	15.994919 Oxidation (M)	0	2	MASCOT		T
	R20201101429_B_3,5459	R.ANLGMEVM*HER.N	1302.59	0.00313	2	1	58.55	0	1.4e-07	0|0	NC_035721.1_prot_YP_009420401.		5.4	0	15.994919 Oxidation (M)	0	2	MASCOT		T
	R20201101429_B_3,5851	R.ANLGMEVM*HER.N	1302.59	-0.00023	2	1	36.1	0	2.45e-05	0|0	NC_035721.1_prot_YP_009420401.		5.4	0	15.994919 Oxidation (M)	0	2	MASCOT		T
	R20201101429_B_3,7402	R.ANLGMEVMHER.N	1286.6	0.00177	3	1	48.78	0	1.32e-06	0|0	NC_035721.1_prot_YP_009420401.		5.4	0		0	2	MASCOT		T
	R20201101429_B_3,7539	R.ANLGMEVMHER.N	1286.6	0.00143	2	1	51.25	0	7.5e-07	0|0	NC_035721.1_prot_YP_009420401.		5.4	0		0	2	MASCOT		T
	R20201101429_B_3,7766	R.ANLGMEVMHER.N	1286.6	0.00093	3	1	38.47	0	1.42e-05	0|0	NC_035721.1_prot_YP_009420401.		5.4	0		0	2	MASCOT		T
	R20201101429_B_3,5531	R.ESASAWER.F	935.422	0.00118	2	1	46.08	0	2.47e-06	0|0	NC_035721.1_prot_YP_009420401.		4.53	0		0	2	MASCOT		T
	R20201101429_B_3,5848	R.ESASAWER.F	935.422	0.00078	2	1	37.75	0	1.68e-05	0|0	NC_035721.1_prot_YP_009420401.		4.53	0		0	2	MASCOT		T
	R20201101429_B_3,4802	R.ETTENESANYGYK.F	1505.64	0.0077	2	1	84.46	0	3.58e-10	0|0	NC_035721.1_prot_YP_009420401.		4.25	0		0	2	MASCOT		T
	R20201101429_B_3,4875	R.ETTENESANYGYK.F	1505.64	0.00172	1	1	86.36	0	1.16e-10	0|0	NC_035721.1_prot_YP_009420401.		4.25	0		0	2	MASCOT		T
	R20201101429_B_3,4937	R.ETTENESANYGYK.F	1505.64	0.00102	3	1	26.51	0	0.000112	0|0	NC_035721.1_prot_YP_009420401.		4.25	0		0	2	MASCOT		T
	R20201101429_B_3,5093	R.ETTENESANYGYK.F	1505.64	0.00486	2	1	64.1	0	1.95e-08	0|0	NC_035721.1_prot_YP_009420401.		4.25	0		0	2	MASCOT		T
	R20201101429_B_3,10030	R.EWEFSYR.L	1016.45	0.00098	2	1	31.58	0	3.48e-05	0|0	NC_035721.1_prot_YP_009420401.		4.53	0		0	2	MASCOT		T
	R20201101429_B_3,10419	R.EWEFSYR.L	1016.45	-0.00084	2	1	27.42	0	9.06e-05	0|0	NC_035721.1_prot_YP_009420401.		4.53	0		0	2	MASCOT		T
	R20201101429_B_3,9747	R.FCSWITSTDNR.L	1386.61	0.00336	2	1	31.03	0	3.94e-05	0|0	NC_035721.1_prot_YP_009420401.		5.83	0		0	2	MASCOT		T
	R20201101429_B_3,11265	R.LIFQYASFNNSR.A	1459.73	-0.00191	2	1	30.89	0	0.000122	0|0	NC_035721.1_prot_YP_009420401.		8.75	0		0	2	MASCOT		T
	R20201101429_B_3,4478	R.RESASAWER.F	1091.52	-4e-05	2	1	22.3	0	0.000589	0|0	NC_035721.1_prot_YP_009420401.		6.14	1		0	2	MASCOT		T
	R20201101429_B_3,4531	R.RESASAWER.F	1091.52	0.00028	3	1	44.52	0	3.53e-06	0|0	NC_035721.1_prot_YP_009420401.		6.14	1		0	2	MASCOT		T
	R20201101429_B_3,11640	R.VINTWADILNR.A	1314.72	-0.00118	2	1	25.26	0	0.000149	0|0	NC_035721.1_prot_YP_009420401.		5.81	0		0	2	MASCOT		T
	R20201101429_B_3,12250	R.VINTWADILNR.A	1314.72	-0.00036	3	1	28.3	0	7.4e-05	0|0	NC_035721.1_prot_YP_009420401.		5.81	0		0	2	MASCOT		T
	R20201101429_B_3,12274	R.VINTWADILNR.A	1314.72	0.00066	2	1	70.23	0	4.74e-09	0|0	NC_035721.1_prot_YP_009420401.		5.81	0		0	2	MASCOT		T
	R20201101429_B_3,12311	R.VINTWADILNR.A	1314.72	0.00138	2	1	39.12	0	6.12e-06	0|0	NC_035721.1_prot_YP_009420401.		5.81	0		0	2	MASCOT		T
	R20201101429_B_3,12860	R.VINTWADILNR.A	1314.72	0.00024	2	1	23.09	0	0.000245	0|0	NC_035721.1_prot_YP_009420401.		5.81	0		0	2	MASCOT		T
D2		PepCount	UniquePepCount	CoverPercent	MW	PI
		11	7	0.2507	39190.6	5.45
	FileScan	Sequence	MH+	Diff(MH+)	Charge	Rank	Score	DeltaScore	ExpectValue	Ions	Reference	DIFF_MODIFIED_CANDIDATE	PI	MissCleavage	Modification	MatchedTIC	NumProteaseTermini	Engine	Tag	Decoy
	R20201101429_B_3,9228	K.NILLNEGIR.S	1041.61	0.00094	2	1	40.95	0	8.04e-06	0|0	PsbD		6	0		0	2	MASCOT		T
	R20201101429_B_3,9535	K.NILLNEGIR.S	1041.61	0.00244	2	1	26.34	0	0.000232	0|0	PsbD		6	0		0	2	MASCOT		T
	R20201101429_B_3,6018	M.TIAIGQEEGR.G	1073.56	0.00222	2	1	26.62	0	0.000109	0|0	PsbD		4.53	0		0	2	MASCOT		T
	R20201101429_B_3,9821	R.AAEDPEFETFYTK.N	1547.69	0.00389	2	1	60.19	0	9.57e-08	0|0	PsbD		4	0		0	2	MASCOT		T
	R20201101429_B_3,9866	R.AAEDPEFETFYTK.N	1547.69	0.003	3	1	29.57	0	5.52e-05	0|0	PsbD		4	0		0	2	MASCOT		T
	R20201101429_B_3,10124	R.AAEDPEFETFYTK.N	1547.69	0.00151	2	1	64.43	0	1.8e-08	0|0	PsbD		4	0		0	2	MASCOT		T
	R20201101429_B_3,10708	R.AFTPTQAEETYSMVTANR.F	2016.93	0.00107	3	1	51.2	0	7.59e-07	0|0	PsbD		4.53	0		0	2	MASCOT		T
	R20201101429_B_3,9795	R.AYDFVSQELR.A	1227.6	0.00197	2	1	28.92	0	6.41e-05	0|0	PsbD		4.37	0		0	2	MASCOT		T
	R20201101429_B_3,9940	R.AYDFVSQELR.A	1227.6	0.00267	2	1	55.96	0	1.27e-07	0|0	PsbD		4.37	0		0	2	MASCOT		T
	R20201101429_B_3,6859	R.QFEIAR.L	763.41	0.00039	2	1	36.47	0	2.25e-05	0|0	PsbD		6	0		0	2	MASCOT		T
	R20201101429_B_3,12077	R.SWM*AAQDQPHENFIFPEEVLPR.G	2657.25	-0.00041	4	1	20.08	0	0.000491	0|0	PsbD		4.4	0	15.994919 Oxidation (M)	0	2	MASCOT		T
PsbO		PepCount	UniquePepCount	CoverPercent	MW	PI
		72	21	0.5867	32069.7	4.9
	FileScan	Sequence	MH+	Diff(MH+)	Charge	Rank	Score	DeltaScore	ExpectValue	Ions	Reference	DIFF_MODIFIED_CANDIDATE	PI	MissCleavage	Modification	MatchedTIC	NumProteaseTermini	Engine	Tag	Decoy
	R20201101429_B_3,10534	K.DGGLTFLEK.G	979.509	0.00054	2	1	56.29	0	1.17e-07	0|0	PsbO		4.37	0		0	2	MASCOT		T
	R20201101429_B_3,10834	K.DGGLTFLEK.G	979.509	-0.0003	2	1	66.96	0	1.01e-08	0|0	PsbO		4.37	0		0	2	MASCOT		T
	R20201101429_B_3,11159	K.DGGLTFLEK.G	979.509	0.0033	2	1	25.7	0	0.000135	0|0	PsbO		4.37	0		0	2	MASCOT		T
	R20201101429_B_3,4879	K.EFVDTK.L	738.367	0.00032	2	1	34.28	0	1.87e-05	0|0	PsbO		4.37	0		0	2	MASCOT		T
	R20201101429_B_3,5577	K.EFVDTK.L	738.367	0.00113	2	1	25.19	0	0.000151	0|0	PsbO		4.37	0		0	2	MASCOT		T
	R20201101429_B_3,2216	K.FADDKK.Y	723.367	3e-05	2	1	30.93	0	0.000121	0|0	PsbO		5.96	1		0	2	MASCOT		T
	R20201101429_B_3,8676	K.FSSSQVSAGTELGGNFK.T	1715.82	0.00359	2	1	81.09	0	3.89e-10	0|0	PsbO		6	0		0	2	MASCOT		T
	R20201101429_B_3,9277	K.FSSSQVSAGTELGGNFK.T	1715.82	0.00537	2	1	62.28	0	2.96e-08	0|0	PsbO		6	0		0	2	MASCOT		T
	R20201101429_B_3,9579	K.FSSSQVSAGTELGGNFK.T	1715.82	0.00959	2	1	66.21	0	1.2e-08	0|0	PsbO		6	0		0	2	MASCOT		T
	R20201101429_B_3,9864	K.FSSSQVSAGTELGGNFK.T	1715.82	0.00193	2	1	36.26	0	1.18e-05	0|0	PsbO		6	0		0	2	MASCOT		T
	R20201101429_B_3,10491	K.FSSSQVSAGTELGGNFK.T	1715.82	-0.00125	2	1	36.66	0	1.08e-05	0|0	PsbO		6	0		0	2	MASCOT		T
	R20201101429_B_3,10792	K.FSSSQVSAGTELGGNFK.T	1715.82	0.00505	2	1	49.51	0	5.6e-07	0|0	PsbO		6	0		0	2	MASCOT		T
	R20201101429_B_3,11516	K.FSSSQVSAGTELGGNFK.T	1715.82	0.00045	2	1	21.82	0	0.000329	0|0	PsbO		6	0		0	2	MASCOT		T
	R20201101429_B_3,12334	K.FSSSQVSAGTELGGNFK.T	1715.82	-0.00341	2	1	21.41	0	0.000723	0|0	PsbO		6	0		0	2	MASCOT		T
	R20201101429_B_3,12623	K.FSSSQVSAGTELGGNFK.T	1715.82	0.00391	2	1	22.5	0	0.000281	0|0	PsbO		6	0		0	2	MASCOT		T
	R20201101429_B_3,13631	K.FSSSQVSAGTELGGNFK.T	1715.82	0.00317	2	1	30.05	0	4.94e-05	0|0	PsbO		6	0		0	2	MASCOT		T
	R20201101429_B_3,13910	K.FSSSQVSAGTELGGNFK.T	1715.82	0.00037	2	1	22.7	0	0.000269	0|0	PsbO		6	0		0	2	MASCOT		T
	R20201101429_B_3,14132	K.FSSSQVSAGTELGGNFK.T	1715.82	0.00069	2	1	38.75	0	6.67e-06	0|0	PsbO		6	0		0	2	MASCOT		T
	R20201101429_B_3,14433	K.FSSSQVSAGTELGGNFK.T	1715.82	0.00145	2	1	26.18	0	0.00012	0|0	PsbO		6	0		0	2	MASCOT		T
	R20201101429_B_3,14722	K.FSSSQVSAGTELGGNFK.T	1715.82	-9e-05	2	1	63.88	0	2.05e-08	0|0	PsbO		6	0		0	2	MASCOT		T
	R20201101429_B_3,14948	K.FSSSQVSAGTELGGNFK.T	1715.82	0.00031	2	1	40.93	0	4.04e-06	0|0	PsbO		6	0		0	2	MASCOT		T
	R20201101429_B_3,15204	K.FSSSQVSAGTELGGNFK.T	1715.82	0.00035	2	1	73.22	0	2.38e-09	0|0	PsbO		6	0		0	2	MASCOT		T
	R20201101429_B_3,15436	K.FSSSQVSAGTELGGNFK.T	1715.82	0.00051	2	1	55.62	0	1.37e-07	0|0	PsbO		6	0		0	2	MASCOT		T
	R20201101429_B_3,9323	K.GGIDYAATTVQLPGGER.V	1704.86	0.00022	2	1	72.52	0	5.6e-09	0|0	PsbO		4.37	0		0	2	MASCOT		T
	R20201101429_B_3,9451	K.GGIDYAATTVQLPGGER.V	1704.86	0.00167	3	1	53.73	0	4.24e-07	0|0	PsbO		4.37	0		0	2	MASCOT		T
	R20201101429_B_3,9642	K.GGIDYAATTVQLPGGER.V	1704.86	0.0034	2	1	85.59	0	2.76e-10	0|0	PsbO		4.37	0		0	2	MASCOT		T
	R20201101429_B_3,9935	K.GGIDYAATTVQLPGGER.V	1704.86	0.00698	2	1	56.56	0	2.21e-07	0|0	PsbO		4.37	0		0	2	MASCOT		T
	R20201101429_B_3,7726	K.GIVFGK.I	620.377	0.00091	2	1	20.66	0	0.00043	0|0	PsbO		8.75	0		0	2	MASCOT		T
	R20201101429_B_3,6329	K.IEEQTGDEDY.-	1198.47	0.00281	1	1	53.57	0	2.2e-07	0|0	PsbO		3.39	0		0	2	MASCOT		T
	R20201101429_B_3,3604	K.KEFVDTK.L	866.462	0.00024	2	1	55.72	0	1.34e-07	0|0	PsbO		6.07	1		0	2	MASCOT		T
	R20201101429_B_3,3871	K.KEFVDTK.L	866.462	0.00092	2	1	39.8	0	5.24e-06	0|0	PsbO		6.07	1		0	2	MASCOT		T
	R20201101429_B_3,3577	K.KVLLK.G	600.444	-0.00018	2	1	35.13	0	1.53e-05	0|0	PsbO		10	1		0	2	MASCOT		T
	R20201101429_B_3,3816	K.KVLLK.G	600.444	0.00038	2	1	32.07	0	3.1e-05	0|0	PsbO		10	1		0	2	MASCOT		T
	R20201101429_B_3,4135	K.KVLLK.G	600.444	-0.00026	2	1	31.95	0	3.19e-05	0|0	PsbO		10	1		0	2	MASCOT		T
	R20201101429_B_3,8506	K.SFQIEEEVTK.R	1209.6	0.0012	2	1	30.17	0	4.81e-05	0|0	PsbO		4.25	0		0	2	MASCOT		T
	R20201101429_B_3,8793	K.SFQIEEEVTK.R	1209.6	0.00196	2	1	43.32	0	2.33e-06	0|0	PsbO		4.25	0		0	2	MASCOT		T
	R20201101429_B_3,9074	K.SFQIEEEVTK.R	1209.6	0.0024	2	1	45.47	0	1.42e-06	0|0	PsbO		4.25	0		0	2	MASCOT		T
	R20201101429_B_3,9383	K.SFQIEEEVTK.R	1209.6	0.00112	2	1	25.74	0	0.000133	0|0	PsbO		4.25	0		0	2	MASCOT		T
	R20201101429_B_3,7696	K.SFQIEEEVTKR.R	1365.7	-0.00158	3	1	33.3	0	2.34e-05	0|0	PsbO		4.78	1		0	2	MASCOT		T
	R20201101429_B_3,7699	K.SFQIEEEVTKR.R	1365.7	-0.00887	2	1	62.22	0	9e-08	0|0	PsbO		4.78	1		0	2	MASCOT		T
	R20201101429_B_3,7756	K.SFQIEEEVTKR.R	1365.7	0.00075	1	1	39.1	0	1.23e-05	0|0	PsbO		4.78	1		0	2	MASCOT		T
	R20201101429_B_3,8009	K.SFQIEEEVTKR.R	1365.7	0.00258	2	1	60.04	0	4.95e-08	0|0	PsbO		4.78	1		0	2	MASCOT		T
	R20201101429_B_3,8010	K.SFQIEEEVTKR.R	1365.7	0.00106	3	1	28.19	0	7.59e-05	0|0	PsbO		4.78	1		0	2	MASCOT		T
	R20201101429_B_3,8315	K.SFQIEEEVTKR.R	1365.7	0.00129	2	1	29.42	0	5.71e-05	0|0	PsbO		4.78	1		0	2	MASCOT		T
	R20201101429_B_3,8321	K.SFQIEEEVTKR.R	1365.7	0.0013	3	1	25.62	0	0.000137	0|0	PsbO		4.78	1		0	2	MASCOT		T
	R20201101429_B_3,8603	K.SFQIEEEVTKR.R	1365.7	0.0019	3	1	22.57	0	0.000277	0|0	PsbO		4.78	1		0	2	MASCOT		T
	R20201101429_B_3,8932	K.SFQIEEEVTKR.R	1365.7	0.00312	2	1	28.12	0	0.000231	0|0	PsbO		4.78	1		0	2	MASCOT		T
	R20201101429_B_3,3150	K.TPSYR.T	623.315	-2e-05	2	1	44.28	0	1.87e-06	0|0	PsbO		8.41	0		0	2	MASCOT		T
	R20201101429_B_3,10796	K.VFQVTDGSIEM*AFNR.V	1729.82	0.00086	2	1	38.13	0	7.69e-06	0|0	PsbO		4.37	0	15.994919 Oxidation (M)	0	2	MASCOT		T
	R20201101429_B_3,11115	K.VFQVTDGSIEM*AFNR.V	1729.82	0.00341	2	1	78.74	0	6.68e-10	0|0	PsbO		4.37	0	15.994919 Oxidation (M)	0	2	MASCOT		T
	R20201101429_B_3,11134	K.VFQVTDGSIEM*AFNR.V	1729.82	0.00211	3	1	57.79	0	8.32e-08	0|0	PsbO		4.37	0	15.994919 Oxidation (M)	0	2	MASCOT		T
	R20201101429_B_3,11714	K.VFQVTDGSIEMAFNR.V	1713.83	0.00217	2	1	78.6	0	3.45e-09	0|0	PsbO		4.37	0		0	2	MASCOT		T
	R20201101429_B_3,12012	K.VFQVTDGSIEMAFNR.V	1713.83	-0.00284	3	1	33.08	0	9.84e-05	0|0	PsbO		4.37	0		0	2	MASCOT		T
	R20201101429_B_3,12033	K.VFQVTDGSIEMAFNR.V	1713.83	-0.00015	2	1	96.01	0	5.01e-11	0|0	PsbO		4.37	0		0	2	MASCOT		T
	R20201101429_B_3,7927	K.VTELCLEPK.S	1088.57	0.00129	2	1	33.45	0	2.26e-05	0|0	PsbO		4.53	0		0	2	MASCOT		T
	R20201101429_B_3,8232	K.VTELCLEPK.S	1088.57	0.00121	2	1	39.85	0	5.18e-06	0|0	PsbO		4.53	0		0	2	MASCOT		T
	R20201101429_B_3,8182	K.YKVTELCLEPK.S	1379.72	0.00091	2	1	52.55	0	2.78e-07	0|0	PsbO		6.13	1		0	2	MASCOT		T
	R20201101429_B_3,12097	R.ATYSLTGIEGPIVFK.D	1595.87	-0.00077	2	1	89.12	0	1.84e-10	0|0	PsbO		6.05	0		0	2	MASCOT		T
	R20201101429_B_3,12246	R.ATYSLTGIEGPIVFK.D	1595.87	0.00136	3	1	35.99	0	3.78e-05	0|0	PsbO		6.05	0		0	2	MASCOT		T
	R20201101429_B_3,12402	R.ATYSLTGIEGPIVFK.D	1595.87	0.00165	2	1	82.8	0	7.87e-10	0|0	PsbO		6.05	0		0	2	MASCOT		T
	R20201101429_B_3,12705	R.ATYSLTGIEGPIVFK.D	1595.87	0.00053	2	1	52.87	0	7.75e-07	0|0	PsbO		6.05	0		0	2	MASCOT		T
	R20201101429_B_3,14653	R.ATYSLTGIEGPIVFK.D	1595.87	0.01061	2	1	28.09	0	0.000233	0|0	PsbO		6.05	0		0	2	MASCOT		T
	R20201101429_B_3,5192	R.CPEVSEQNAGGTIK.F	1489.7	0.00256	2	1	74.59	0	1.74e-09	0|0	PsbO		4.53	0		0	2	MASCOT		T
	R20201101429_B_3,7826	R.CPEVSEQNAGGTIK.F	1489.7	0.00136	2	1	73.3	0	2.34e-09	0|0	PsbO		4.53	0		0	2	MASCOT		T
	R20201101429_B_3,3819	R.GETKKEFVDTK.L	1281.67	-0.00054	3	1	49.97	0	5.03e-07	0|0	PsbO		6.18	2		0	2	MASCOT		T
	R20201101429_B_3,3832	R.GETKKEFVDTK.L	1281.67	0.00016	2	1	45.91	0	1.28e-06	0|0	PsbO		6.18	2		0	2	MASCOT		T
	R20201101429_B_3,5624	R.GLTYSQVK.G	895.488	0.00115	2	1	30.18	0	4.8e-05	0|0	PsbO		8.59	0		0	2	MASCOT		T
	R20201101429_B_3,5895	R.GLTYSQVK.G	895.488	0.00107	2	1	25.16	0	0.000152	0|0	PsbO		8.59	0		0	2	MASCOT		T
	R20201101429_B_3,9647	R.TGLFLDPK.G	890.498	0.00217	2	1	33.64	0	2.16e-05	0|0	PsbO		5.5	0		0	2	MASCOT		T
	R20201101429_B_3,13171	R.VPFLFTIK.E	964.587	-0.00138	2	1	22.6	0	0.000275	0|0	PsbO		8.72	0		0	2	MASCOT		T
	R20201101429_B_3,13320	R.VPFLFTIK.E	964.587	-0.00072	2	1	47.15	0	9.64e-07	0|0	PsbO		8.72	0		0	2	MASCOT		T
	R20201101429_B_3,13630	R.VPFLFTIK.E	964.587	-8e-05	2	1	28.26	0	7.46e-05	0|0	PsbO		8.72	0		0	2	MASCOT		T
Psb-γ		PepCount	UniquePepCount	CoverPercent	MW	PI
		6	4	0.1484	30319.2	5.42
	FileScan	Sequence	MH+	Diff(MH+)	Charge	Rank	Score	DeltaScore	ExpectValue	Ions	Reference	DIFF_MODIFIED_CANDIDATE	PI	MissCleavage	Modification	MatchedTIC	NumProteaseTermini	Engine	Tag	Decoy
	R20201101429_B_5,5263	K.SLGGALDK.T	760.42	-0.00039	2	1	26.86	0	0.214	0|0	EKX54836.1/EKX42773.1/XP_005841816.1/XP_005829753.1		5.55	0		0	2	MASCOT		T
	R20201101429_B_5,5489	K.SLGGALDK.T	760.42	0.00103	2	1	33.71	0	0.0421	0|0	EKX54836.1/EKX42773.1/XP_005841816.1/XP_005829753.1		5.55	0		0	2	MASCOT		T
	R20201101429_B_5,7573	R.DTVVSSLYK.S	1011.54	0.00064	2	1	43.39	0	0.00134	0|0	EKX54836.1/EKX42773.1/XP_005841816.1/XP_005829753.1		5.84	0		0	2	MASCOT		T
	R20201101429_B_5,7976	R.DTVVSSLYK.S	1011.54	-2e-05	2	1	36.2	0	0.00692	0|0	EKX54836.1/EKX42773.1/XP_005841816.1/XP_005829753.1		5.84	0		0	2	MASCOT		T
	R20201101429_B_5,2610	R.ENM*DPAR.D	848.357	-0.01645	2	1	29.96	0	0.0129	0|0	EKX42773.1/XP_005829753.1		4.37	0	15.994919 Oxidation (M)	0	2	MASCOT		T
	R20201101429_B_5,10676	R.FAIAEAAGWMTGNPSFGK.S	1854.88	-0.02406	3	1	27.76	0	0.0727	0|0	EKX42773.1/XP_005829753.1		6	0		0	2	MASCOT		T
PsbQ		PepCount	UniquePepCount	CoverPercent	MW	PI
		28	13	0.4366	15570.5	9.3
	FileScan	Sequence	MH+	Diff(MH+)	Charge	Rank	Score	DeltaScore	ExpectValue	Ions	Reference	DIFF_MODIFIED_CANDIDATE	PI	MissCleavage	Modification	MatchedTIC	NumProteaseTermini	Engine	Tag	Decoy
	R20201101429_B_10,10675	K.DLFATFK.K	841.445	0.00029	2	1	32.45	0	2.84e-05	0|0	PsbQ		5.84	0		0	2	MASCOT		T
	R20201101429_B_10,4445	K.KKLEALDR.A	972.584	0.00257	3	1	29.46	0	5.66e-05	0|0	PsbQ		8.59	2		0	2	MASCOT		T
	R20201101429_B_10,4454	K.KKLEALDR.A	972.584	0.00235	2	1	35.41	0	1.44e-05	0|0	PsbQ		8.59	2		0	2	MASCOT		T
	R20201101429_B_10,4705	K.KKLEALDR.A	972.584	-0.0001	3	1	47.96	0	8e-07	0|0	PsbQ		8.59	2		0	2	MASCOT		T
	R20201101429_B_10,4719	K.KKLEALDR.A	972.584	0.00041	2	1	35.2	0	1.51e-05	0|0	PsbQ		8.59	2		0	2	MASCOT		T
	R20201101429_B_10,3994	K.KLEALDR.A	844.489	0.00284	2	1	50.97	0	4e-07	0|0	PsbQ		6.07	1		0	2	MASCOT		T
	R20201101429_B_10,4228	K.KLEALDR.A	844.489	-0.00076	2	1	32.23	0	2.99e-05	0|0	PsbQ		6.07	1		0	2	MASCOT		T
	R20201101429_B_10,4674	K.LEALDR.A	716.394	-0.0002	2	1	34.06	0	7.85e-05	0|0	PsbQ		4.37	0		0	2	MASCOT		T
	R20201101429_B_10,2252	K.LGETEK.G	676.351	0.00029	2	1	26.11	0	0.000122	0|0	PsbQ		4.53	0		0	2	MASCOT		T
	R20201101429_B_10,2478	K.LGETEK.G	676.351	0.00027	2	1	24.97	0	0.000159	0|0	PsbQ		4.53	0		0	2	MASCOT		T
	R20201101429_B_10,2678	K.LGETEK.G	676.351	0.00045	2	1	23.93	0	0.000202	0|0	PsbQ		4.53	0		0	2	MASCOT		T
	R20201101429_B_10,5226	K.LIGDVR.A	672.404	-0.00045	2	1	28.66	0	0.000136	0|0	PsbQ		5.84	0		0	2	MASCOT		T
	R20201101429_B_10,5506	K.LIGDVR.A	672.404	0.00041	2	1	36.69	0	2.14e-05	0|0	PsbQ		5.84	0		0	2	MASCOT		T
	R20201101429_B_10,2362	R.ALVAKDK.A	744.461	-7e-05	2	1	47.65	0	8.59e-07	0|0	PsbQ		8.64	1		0	2	MASCOT		T
	R20201101429_B_10,1779	R.IAQTTK.D	661.388	0.00038	2	1	43.09	0	2.45e-06	0|0	PsbQ		8.75	0		0	2	MASCOT		T
	R20201101429_B_10,1936	R.KSM*VR.L	636.35	0.00018	2	1	27.55	0	8.79e-05	0|0	PsbQ		11	1	15.994919 Oxidation (M)	0	2	MASCOT		T
	R20201101429_B_10,2390	R.KSMVR.L	620.355	-0.0007	2	1	21.82	0	0.000329	0|0	PsbQ		11	1		0	2	MASCOT		T
	R20201101429_B_10,3174	R.LRM*TM*YETR.K	1232.58	-0.0004	3	1	20.31	0	0.000466	0|0	PsbQ		8.75	1	15.994919 Oxidation (M)	0	2	MASCOT		T
	R20201101429_B_10,2971	R.LTDVDGSK.D	834.42	0.00052	2	1	54.28	0	1.87e-07	0|0	PsbQ		4.21	0		0	2	MASCOT		T
	R20201101429_B_10,3191	R.LTDVDGSK.D	834.42	-0.0004	2	1	48.83	0	6.55e-07	0|0	PsbQ		4.21	0		0	2	MASCOT		T
	R20201101429_B_10,3505	R.LTDVDGSK.D	834.42	2e-05	2	1	60.99	0	3.98e-08	0|0	PsbQ		4.21	0		0	2	MASCOT		T
	R20201101429_B_10,3845	R.LTDVDGSK.D	834.42	-0.00014	2	1	61.37	0	3.65e-08	0|0	PsbQ		4.21	0		0	2	MASCOT		T
	R20201101429_B_10,2840	R.M*TM*YETR.K	963.391	0.00022	2	1	53.76	0	2.1e-07	0|0	PsbQ		5.75	0	15.994919 Oxidation (M)	0	2	MASCOT		T
	R20201101429_B_10,2291	R.M*TM*YETRK.S	1091.49	0.00187	2	1	25.74	0	0.000133	0|0	PsbQ		8.34	1	15.994919 Oxidation (M)	0	2	MASCOT		T
	R20201101429_B_10,3357	R.MTM*YETR.K	947.396	-0.00154	2	1	42.73	0	2.67e-06	0|0	PsbQ		5.75	0	15.994919 Oxidation (M)	0	2	MASCOT		T
	R20201101429_B_10,3593	R.MTM*YETR.K	947.396	-0.00042	2	1	48.72	0	6.71e-07	0|0	PsbQ		5.75	0	15.994919 Oxidation (M)	0	2	MASCOT		T
	R20201101429_B_10,4996	R.MTMYETR.K	931.401	0.00126	2	1	24.42	0	0.000181	0|0	PsbQ		5.75	0		0	2	MASCOT		T
	R20201101429_B_10,5247	R.MTMYETR.K	931.401	6e-05	2	1	29.52	0	0.000112	0|0	PsbQ		5.75	0		0	2	MASCOT		T
PsbV		PepCount	UniquePepCount	CoverPercent	MW	PI
		9	6	0.411	17679	5.89
	FileScan	Sequence	MH+	Diff(MH+)	Charge	Rank	Score	DeltaScore	ExpectValue	Ions	Reference	DIFF_MODIFIED_CANDIDATE	PI	MissCleavage	Modification	MatchedTIC	NumProteaseTermini	Engine	Tag	Decoy
	R20201101429_B_10,3899	K.LSSEKWGGGK.I	1048.54	-0.00015	2	1	39.05	0	6.22e-06	0|0	PsbV		8.59	1		0	2	MASCOT		T
	R20201101429_B_10,6679	K.SADIFPK.M	777.414	-0.0011	2	1	44.34	0	1.84e-06	0|0	PsbV		5.55	0		0	2	MASCOT		T
	R20201101429_B_10,6949	K.SADIFPK.M	777.414	-2e-05	2	1	28.31	0	7.38e-05	0|0	PsbV		5.55	0		0	2	MASCOT		T
	R20201101429_B_10,10292	K.TNPNLGLEPDALSLATPAR.D	1950.03	5e-05	2	1	82.49	0	5.64e-10	0|0	PsbV		4.37	0		0	2	MASCOT		T
	R20201101429_B_10,10320	K.TNPNLGLEPDALSLATPAR.D	1950.03	-0.00072	3	1	49.94	0	1.01e-06	0|0	PsbV		4.37	0		0	2	MASCOT		T
	R20201101429_B_10,8730	R.DNIDALVDYM*K.N	1312.61	-0.00019	2	1	53.62	0	2.17e-07	0|0	PsbV		3.93	0	15.994919 Oxidation (M)	0	2	MASCOT		T
	R20201101429_B_10,8776	R.DNIDALVDYM*K.N	1312.61	-0.00082	3	1	30.84	0	4.12e-05	0|0	PsbV		3.93	0	15.994919 Oxidation (M)	0	2	MASCOT		T
	R20201101429_B_10,9415	R.TVPLDSSGTTVILTPEQVK.R	1985.08	-0.00043	2	1	51.85	0	3.27e-07	0|0	PsbV		4.37	0		0	2	MASCOT		T
	R20201101429_B_10,8371	R.TVPLDSSGTTVILTPEQVKR.G	2141.18	0.00035	3	1	22.3	0	0.000294	0|0	PsbV		5.74	1		0	2	MASCOT		T
PsbU		PepCount	UniquePepCount	CoverPercent	MW	PI
		3	3	0.1901	13198	5.09
	FileScan	Sequence	MH+	Diff(MH+)	Charge	Rank	Score	DeltaScore	ExpectValue	Ions	Reference	DIFF_MODIFIED_CANDIDATE	PI	MissCleavage	Modification	MatchedTIC	NumProteaseTermini	Engine	Tag	Decoy
	R20201101429_B_11,5002	K.DILDK.Y	603.335	0.00148	2	1	22.98	0	0.000755	0|0	PsbU		4.21	0		0	2	MASCOT		T
	R20201101429_B_11,3923	K.GDFTAAEK.D	838.394	0.00219	2	1	36.44	0	1.13e-05	0|0	PsbU		4.37	0		0	2	MASCOT		T
	R20201101429_B_11,7944	R.LPGMYPAIAK.K	1060.59	0.00015	2	1	35.75	0	3.99e-05	0|0	PsbU		8.59	0		0	2	MASCOT		T
PsbE		PepCount	UniquePepCount	CoverPercent	MW	PI
		7	2	0.2024	9497.62	5.12
	FileScan	Sequence	MH+	Diff(MH+)	Charge	Rank	Score	DeltaScore	ExpectValue	Ions	Reference	DIFF_MODIFIED_CANDIDATE	PI	MissCleavage	Modification	MatchedTIC	NumProteaseTermini	Engine	Tag	Decoy
	R20201101429_B_11,5698	K.QELEDLTK.G	975.499	0.00097	2	1	54.14	0	3.85e-07	0|0	PsbE		4.14	0		0	2	MASCOT		T
	R20201101429_B_11,5946	K.QELEDLTK.G	975.499	-0.00037	2	1	58.84	0	1.31e-07	0|0	PsbE		4.14	0		0	2	MASCOT		T
	R20201101429_B_11,6161	K.QELEDLTK.G	975.499	-0.00105	2	1	31.26	0	7.48e-05	0|0	PsbE		4.14	0		0	2	MASCOT		T
	R20201101429_B_11,5633	R.QQVPLVNDR.F	1068.58	3e-05	1	1	20.86	0	0.00041	0|0	PsbE		5.84	0		0	2	MASCOT		T
	R20201101429_B_11,5683	R.QQVPLVNDR.F	1068.58	-0.00137	2	1	25.28	0	0.000148	0|0	PsbE		5.84	0		0	2	MASCOT		T
	R20201101429_B_11,5713	R.QQVPLVNDR.F	1068.58	-0.00143	2	1	40.09	0	4.9e-06	0|0	PsbE		5.84	0		0	2	MASCOT		T
	R20201101429_B_11,7903	R.QQVPLVNDR.F	1068.58	-0.00209	2	1	47.71	0	8.47e-07	0|0	PsbE		5.84	0		0	2	MASCOT		T
PsbL		PepCount	UniquePepCount	CoverPercent	MW	PI
		2	2	0.3684	4361.07	8.34
	FileScan	Sequence	MH+	Diff(MH+)	Charge	Rank	Score	DeltaScore	ExpectValue	Ions	Reference	DIFF_MODIFIED_CANDIDATE	PI	MissCleavage	Modification	MatchedTIC	NumProteaseTermini	Engine	Tag	Decoy
	R20201101429_B_12,4270	K.QPVELNR.T	855.468	-0.00197	2	1	32.47	0	5.66e-05	0|0	PsbL		6	0		0	2	MASCOT		T
	R20201101429_B_12,1819	M.SGPNPNK.Q	713.358	-0.00486	2	1	22.57	0	0.000277	0|0	PsbL		8.47	0		0	2	MASCOT		T
PsbF		PepCount	UniquePepCount	CoverPercent	MW	PI
		2	1	0.3095	4841.74	11
	FileScan	Sequence	MH+	Diff(MH+)	Charge	Rank	Score	DeltaScore	ExpectValue	Ions	Reference	DIFF_MODIFIED_CANDIDATE	PI	MissCleavage	Modification	MatchedTIC	NumProteaseTermini	Engine	Tag	Decoy
	R20201101429_B_12,11442	K.IQQPVSYPIFTFR.W	1595.86	-0.00156	2	1	76.8	0	3.13e-09	0|0	PsbF		8.75	0		0	2	MASCOT		T
	R20201101429_B_12,11790	K.IQQPVSYPIFTFR.W	1595.86	-0.00048	2	1	37.73	0	2.53e-05	0|0	PsbF		8.75	0		0	2	MASCOT		T
PsbI		PepCount	UniquePepCount	CoverPercent	MW	PI
		1	1	0.1316	4420.05	8.25
	FileScan	Sequence	MH+	Diff(MH+)	Charge	Rank	Score	DeltaScore	ExpectValue	Ions	Reference	DIFF_MODIFIED_CANDIDATE	PI	MissCleavage	Modification	MatchedTIC	NumProteaseTermini	Engine	Tag	Decoy
	R20201101429_B_12,699	R.NPNRK.D	628.353	0.0002	2	1	20.36	0	0.00046	0|0	NC_035721.1_prot_YP_009420429.		11	1		0	2	MASCOT		T
ACPI-1		PepCount	UniquePepCount	CoverPercent	MW	PI
		18	8	0.3073	23734.4	5.68
	FileScan	Sequence	MH+	Diff(MH+)	Charge	Rank	Score	DeltaScore	ExpectValue	Ions	Reference	DIFF_MODIFIED_CANDIDATE	PI	MissCleavage	Modification	MatchedTIC	NumProteaseTermini	Engine	Tag	Decoy
	R20201101429_B_8,6069	K.LTPSDM*FADDR.A	1283.56	0.00242	2	1	85.46	0	1.42e-10	0|0	Lhcr17		3.93	0	15.994919 Oxidation (M)	0	2	MASCOT		T
	R20201101429_B_8,6372	K.LTPSDM*FADDR.A	1283.56	0.00026	2	1	71.35	0	3.66e-09	0|0	Lhcr17		3.93	0	15.994919 Oxidation (M)	0	2	MASCOT		T
	R20201101429_B_8,6639	K.LTPSDM*FADDR.A	1283.56	0.00352	2	1	33.16	0	2.42e-05	0|0	Lhcr17		3.93	0	15.994919 Oxidation (M)	0	2	MASCOT		T
	R20201101429_B_8,10440	K.LTPSDM*FADDRAPGDLGFDPLGCGK.D	2668.2	0.00474	3	1	43.86	0	2.06e-06	0|0	Lhcr17		3.97	1	15.994919 Oxidation (M)	0	2	MASCOT		T
	R20201101429_B_8,10502	K.LTPSDM*FADDRAPGDLGFDPLGCGK.D	2668.2	0.00529	2	1	24.12	0	0.000194	0|0	Lhcr17		3.97	1	15.994919 Oxidation (M)	0	2	MASCOT		T
	R20201101429_B_8,8887	K.LTPSDMFADDR.A	1267.56	-0.00227	2	1	57.51	0	8.87e-08	0|0	Lhcr17		3.93	0		0	2	MASCOT		T
	R20201101429_B_8,9205	K.LTPSDMFADDR.A	1267.56	0.00191	2	1	63.62	0	2.17e-08	0|0	Lhcr17		3.93	0		0	2	MASCOT		T
	R20201101429_B_8,10379	K.QGVIEQLTNFK.A	1276.69	0.00081	3	1	41.07	0	3.91e-06	0|0	Lhcr17		6	0		0	2	MASCOT		T
	R20201101429_B_8,10537	K.QGVIEQLTNFK.A	1276.69	0.00087	2	1	74.69	0	1.7e-09	0|0	Lhcr17		6	0		0	2	MASCOT		T
	R20201101429_B_8,13252	K.QGVIEQLTNFK.A	1276.69	-0.00701	2	1	67.43	0	9.04e-09	0|0	Lhcr17		6	0		0	2	MASCOT		T
	R20201101429_B_8,10141	R.APGDLGFDPLGCGK.D	1403.66	-0.00037	2	1	77.15	0	9.64e-10	0|0	Lhcr17		4.21	0		0	2	MASCOT		T
	R20201101429_B_8,10222	R.APGDLGFDPLGCGK.D	1403.66	0.0018	1	1	93.92	0	2.03e-11	0|0	Lhcr17		4.21	0		0	2	MASCOT		T
	R20201101429_B_8,10456	R.APGDLGFDPLGCGK.D	1403.66	0.00247	2	1	60.83	0	4.13e-08	0|0	Lhcr17		4.21	0		0	2	MASCOT		T
	R20201101429_B_8,10004	R.APGDLGFDPLGCGKDPAALAR.R	2098.04	0.0009	2	1	77.41	0	9.08e-10	0|0	Lhcr17		4.43	1		0	2	MASCOT		T
	R20201101429_B_8,12130	R.LAMIAFGGMLHQQLLTK.Q	1872.02	-0.00128	2	1	60.3	0	9.33e-08	0|0	Lhcr17		8.76	0		0	2	MASCOT		T
	R20201101429_B_8,12314	R.LAMIAFGGMLHQQLLTK.Q	1872.02	-0.00266	3	1	43.94	0	4.04e-06	0|0	Lhcr17		8.76	0		0	2	MASCOT		T
	R20201101429_B_8,4884	R.QLVEVK.N	715.435	0.00061	2	1	21.88	0	0.000649	0|0	Lhcr17		6	0		0	2	MASCOT		T
	R20201101429_B_8,4491	R.RQLVEVK.N	871.536	0.00178	2	1	42.68	0	2.7e-06	0|0	Lhcr17		8.75	1		0	2	MASCOT		T
ACPI-2		PepCount	UniquePepCount	CoverPercent	MW	PI
		11	6	0.245	22136.2	6.09
	FileScan	Sequence	MH+	Diff(MH+)	Charge	Rank	Score	DeltaScore	ExpectValue	Ions	Reference	DIFF_MODIFIED_CANDIDATE	PI	MissCleavage	Modification	MatchedTIC	NumProteaseTermini	Engine	Tag	Decoy
	R20201101429_B_7,10214	K.RAPGDYSFDPLNLSANDLEK.R	2222.07	0.00083	3	1	60.43	0	1.36e-07	0|0	Lhcr14		4.23	1		0	2	MASCOT		T
	R20201101429_B_7,7594	K.VLPIPAHDVIVK.S	1300.8	0.00053	2	1	27.31	0	9.29e-05	0|0	Lhcr14		6.71	0		0	2	MASCOT		T
	R20201101429_B_7,7700	K.VLPIPAHDVIVK.S	1300.8	0.00035	3	1	23.52	0	0.000222	0|0	Lhcr14		6.71	0		0	2	MASCOT		T
	R20201101429_B_7,7850	K.VLPIPAHDVIVK.S	1300.8	0.00069	2	1	41.87	0	3.25e-06	0|0	Lhcr14		6.71	0		0	2	MASCOT		T
	R20201101429_B_7,11115	R.APGDYSFDPLNLSANDLEK.R	2065.97	0.00086	2	1	106.37	0	2.31e-12	0|0	Lhcr14		3.84	0		0	2	MASCOT		T
	R20201101429_B_7,2631	R.EAEIKHGR.I ! R.EAEIKHGR.V ! R.EAELKHGR.V ! R.EAELKHGR.I ! R.EAELKHGR.F ! R.EAELKHGR.A ! R.EAELKHGR.L	939.501	0.00022	3	1	23.31	0	0.0035	0|0	Lhcr3/Lhcr12 ! Lhcr15/Lhcr22 ! Lhcr2/Lhcr8/Lhcr9/Lhcr17 ! Lhcr4/Lhcr14 ! Lhcr10/Lhcr24 ! Lhcr16 ! Lhcr20/Lhcr23		6.86	1		0	2	MASCOT		T
	R20201101429_B_7,6308	R.ERYALAEIK.H	1092.6	0.00179	3	1	35.79	0	3.95e-05	0|0	Lhcr14		6.24	1		0	2	MASCOT		T
	R20201101429_B_7,6668	R.YALAEIK.H	807.461	-0.00016	2	1	24.38	0	0.000182	0|0	Lhcr14		6	0		0	2	MASCOT		T
	R20201101429_B_7,6911	R.YALAEIK.H	807.461	0.00022	2	1	33.95	0	2.01e-05	0|0	Lhcr14		6	0		0	2	MASCOT		T
	R20201101429_B_7,7193	R.YALAEIK.H	807.461	0.00056	2	1	28.3	0	7.4e-05	0|0	Lhcr14		6	0		0	2	MASCOT		T
	R20201101429_B_7,7494	R.YALAEIK.H	807.461	0.00016	2	1	29.19	0	6.03e-05	0|0	Lhcr14		6	0		0	2	MASCOT		T
ACPI-3		PepCount	UniquePepCount	CoverPercent	MW	PI
		17	8	0.4148	24113	8.91
	FileScan	Sequence	MH+	Diff(MH+)	Charge	Rank	Score	DeltaScore	ExpectValue	Ions	Reference	DIFF_MODIFIED_CANDIDATE	PI	MissCleavage	Modification	MatchedTIC	NumProteaseTermini	Engine	Tag	Decoy
	R20201101429_B_8,14369	K.GPIEFITTLGA.-	1118.61	-0.0002	2	1	20.63	0	0.000432	0|0	Lhcr8		4	0		0	2	MASCOT		T
	R20201101429_B_8,14670	K.GPIEFITTLGA.-	1118.61	0.00058	2	1	22.86	0	0.000259	0|0	Lhcr8		4	0		0	2	MASCOT		T
	R20201101429_B_8,5314	K.ITALHDVAVK.Q	1066.63	0.00103	2	1	59.09	0	6.17e-08	0|0	Lhcr8		6.74	0		0	2	MASCOT		T
	R20201101429_B_8,5327	K.ITALHDVAVK.Q	1066.63	0.00161	3	1	34.62	0	1.73e-05	0|0	Lhcr8		6.74	0		0	2	MASCOT		T
	R20201101429_B_8,5589	K.ITALHDVAVK.Q	1066.63	0.00063	2	1	23.5	0	0.000223	0|0	Lhcr8		6.74	0		0	2	MASCOT		T
	R20201101429_B_8,3866	K.TFGPAK.I	620.34	0.00091	2	1	21.82	0	0.000329	0|0	Lhcr8		8.41	0		0	2	MASCOT		T
	R20201101429_B_8,8778	R.LAM*IATGGM*IHHFFLTGK.G	1977.01	0.00219	3	1	36.31	0	2.34e-05	0|0	Lhcr8		8.76	0	15.994919 Oxidation (M)	0	2	MASCOT		T
	R20201101429_B_8,10403	R.LAM*IATGGMIHHFFLTGK.G	1961.01	0.00363	3	1	43.07	0	7.4e-06	0|0	Lhcr8		8.76	0	15.994919 Oxidation (M)	0	2	MASCOT		T
	R20201101429_B_8,10014	R.LAMIATGGM*IHHFFLTGK.G	1961.01	0.00021	3	1	36.09	0	2.46e-05	0|0	Lhcr8		8.76	0	15.994919 Oxidation (M)	0	2	MASCOT		T
	R20201101429_B_8,11704	R.LAMIATGGMIHHFFLTGK.G	1945.02	0.00123	3	1	34.3	0	3.72e-05	0|0	Lhcr8		8.76	0		0	2	MASCOT		T
	R20201101429_B_8,6344	R.QLVELK.N	729.451	0.00143	2	1	39.28	0	1.18e-05	0|0	Lhcr8		6	0		0	2	MASCOT		T
	R20201101429_B_8,6617	R.QLVELK.N	729.451	0.00037	2	1	33.6	0	4.37e-05	0|0	Lhcr8		6	0		0	2	MASCOT		T
	R20201101429_B_8,11127	R.QPGDFGFDPLNCGANTDTLAR.R	2266.02	0.00087	3	1	58.38	0	7.26e-08	0|0	Lhcr8		3.93	0		0	2	MASCOT		T
	R20201101429_B_8,13099	R.QPGDFGFDPLNCGANTDTLAR.R	2266.02	0.00072	3	1	68.54	0	7e-09	0|0	Lhcr8		3.93	0		0	2	MASCOT		T
	R20201101429_B_8,5243	R.RQLVELK.N	885.552	-0.0001	2	1	41.24	0	3.76e-06	0|0	Lhcr8		8.75	1		0	2	MASCOT		T
	R20201101429_B_8,13458	R.VCM*LAATGM*IVQDIALFPGVTK.T	2367.21	-0.00485	2	1	26	0	0.000126	0|0	Lhcr8		5.8	0	15.994919 Oxidation (M)	0	2	MASCOT		T
	R20201101429_B_8,13996	R.VCM*LAATGMIVQDIALFPGVTK.T	2351.22	0.00083	3	1	56.39	0	1.15e-07	0|0	Lhcr8		5.8	0	15.994919 Oxidation (M)	0	2	MASCOT		T
ACPI-4		PepCount	UniquePepCount	CoverPercent	MW	PI
		21	6	0.3088	23434.1	8.45
	FileScan	Sequence	MH+	Diff(MH+)	Charge	Rank	Score	DeltaScore	ExpectValue	Ions	Reference	DIFF_MODIFIED_CANDIDATE	PI	MissCleavage	Modification	MatchedTIC	NumProteaseTermini	Engine	Tag	Decoy
	R20201101429_B_8,5970	K.LTPGSM*FTGGR.A	1139.55	-2e-05	2	1	25.25	0	0.000149	0|0	Lhcr2		9.75	0	15.994919 Oxidation (M)	0	2	MASCOT		T
	R20201101429_B_8,6271	K.LTPGSM*FTGGR.A	1139.55	0.00326	2	1	45.84	0	1.3e-06	0|0	Lhcr2		9.75	0	15.994919 Oxidation (M)	0	2	MASCOT		T
	R20201101429_B_8,8354	K.LTPGSMFTGGR.A	1123.56	0.00345	2	1	33.6	0	2.18e-05	0|0	Lhcr2		9.75	0		0	2	MASCOT		T
	R20201101429_B_8,8592	K.QAPIEQLTNFK.S	1288.69	9e-05	2	1	34.74	0	3.36e-05	0|0	Lhcr2		6	0		0	2	MASCOT		T
	R20201101429_B_8,9207	K.QAPIEQLTNFK.S	1288.69	0.00165	2	1	55	0	3.16e-07	0|0	Lhcr2		6	0		0	2	MASCOT		T
	R20201101429_B_8,9515	K.QAPIEQLTNFK.S	1288.69	0.00215	2	1	62.27	0	5.93e-08	0|0	Lhcr2		6	0		0	2	MASCOT		T
	R20201101429_B_8,12190	K.QAPIEQLTNFK.S	1288.69	0.00099	2	1	56.18	0	2.41e-07	0|0	Lhcr2		6	0		0	2	MASCOT		T
	R20201101429_B_8,13825	R.APGDLDFDPLNLSVDETALR.R	2158.07	0.00095	2	1	80.38	0	4.58e-10	0|0	Lhcr2		3.71	0		0	2	MASCOT		T
	R20201101429_B_8,13994	R.APGDLDFDPLNLSVDETALR.R	2158.07	0.00526	3	1	39.74	0	5.31e-06	0|0	Lhcr2		3.71	0		0	2	MASCOT		T
	R20201101429_B_8,9247	R.FELAELK.H	849.472	0.00175	2	1	45.52	0	4.21e-06	0|0	Lhcr2		4.53	0		0	2	MASCOT		T
	R20201101429_B_8,8764	R.LAM*IGLGGM*LHQM*LLTK.Q	1874.99	0.00358	2	1	21.97	0	0.000635	0|0	Lhcr2		8.76	0	15.994919 Oxidation (M)	0	2	MASCOT		T
	R20201101429_B_8,10613	R.LAM*IGLGGM*LHQMLLTK.Q	1859	0.00187	2	1	74.66	0	1.71e-09	0|0	Lhcr2		8.76	0	15.994919 Oxidation (M)	0	2	MASCOT		T
	R20201101429_B_8,13162	R.LAM*IGLGGMLHQMLLTK.Q	1843	-0.00048	3	1	37.92	0	8.07e-06	0|0	Lhcr2		8.76	0	15.994919 Oxidation (M)	0	2	MASCOT		T
	R20201101429_B_8,13164	R.LAM*IGLGGMLHQMLLTK.Q	1843	-0.00123	2	1	26.55	0	0.000111	0|0	Lhcr2		8.76	0	15.994919 Oxidation (M)	0	2	MASCOT		T
	R20201101429_B_8,10085	R.LAMIGLGGM*LHQM*LLTK.Q	1859	-0.00018	3	1	23.2	0	0.000239	0|0	Lhcr2		8.76	0	15.994919 Oxidation (M)	0	2	MASCOT		T
	R20201101429_B_8,10087	R.LAMIGLGGM*LHQM*LLTK.Q	1859	-0.00053	2	1	23.34	0	0.000232	0|0	Lhcr2		8.76	0	15.994919 Oxidation (M)	0	2	MASCOT		T
	R20201101429_B_8,11785	R.LAMIGLGGMLHQM*LLTK.Q	1843	0.00126	3	1	29.07	0	6.19e-05	0|0	Lhcr2		8.76	0	15.994919 Oxidation (M)	0	2	MASCOT		T
	R20201101429_B_8,11787	R.LAMIGLGGMLHQM*LLTK.Q	1843	0.00153	2	1	34.71	0	1.69e-05	0|0	Lhcr2		8.76	0	15.994919 Oxidation (M)	0	2	MASCOT		T
	R20201101429_B_8,13909	R.LAMIGLGGMLHQMLLTK.Q	1827.01	0.00042	3	1	35.53	0	1.4e-05	0|0	Lhcr2		8.76	0		0	2	MASCOT		T
	R20201101429_B_8,13910	R.LAMIGLGGMLHQMLLTK.Q	1827.01	0.00261	2	1	78.09	0	7.76e-10	0|0	Lhcr2		8.76	0		0	2	MASCOT		T
	R20201101429_B_8,7969	R.RFELAELK.H	1005.57	0.00157	3	1	30.72	0	0.000169	0|0	Lhcr2		6.14	1		0	2	MASCOT		T
ACPI-5		PepCount	UniquePepCount	CoverPercent	MW	PI
		10	6	0.2685	23376.9	6.42
	FileScan	Sequence	MH+	Diff(MH+)	Charge	Rank	Score	DeltaScore	ExpectValue	Ions	Reference	DIFF_MODIFIED_CANDIDATE	PI	MissCleavage	Modification	MatchedTIC	NumProteaseTermini	Engine	Tag	Decoy
	R20201101429_B_8,13897	K.QTVLEQLGNFQSLA.-	1547.81	0.00109	1	1	82.01	0	3.15e-10	0|0	Lhcr10		4	0		0	2	MASCOT		T
	R20201101429_B_8,11490	K.RDAGDFAFDPLGLGK.D	1578.79	-0.00223	2	1	24.86	0	0.000163	0|0	Lhcr10		4.43	1		0	2	MASCOT		T
	R20201101429_B_8,11495	K.RDAGDFAFDPLGLGK.D	1578.79	-0.0011	3	1	28.81	0	6.58e-05	0|0	Lhcr10		4.43	1		0	2	MASCOT		T
	R20201101429_B_8,13321	R.DAGDFAFDPLGLGK.D	1422.69	0.00106	2	1	57.19	0	2.86e-07	0|0	Lhcr10		3.93	0		0	2	MASCOT		T
	R20201101429_B_8,14015	R.DAGDFAFDPLGLGK.D	1422.69	0.0016	2	1	32.63	0	8.19e-05	0|0	Lhcr10		3.93	0		0	2	MASCOT		T
	R20201101429_B_8,12662	R.DAGDFAFDPLGLGKDEATLAR.Y	2179.07	-0.00406	2	1	67.6	0	8.69e-09	0|0	Lhcr10		4.04	1		0	2	MASCOT		T
	R20201101429_B_8,12766	R.DAGDFAFDPLGLGKDEATLAR.Y	2179.07	-0.00145	3	1	41.53	0	3.52e-06	0|0	Lhcr10		4.04	1		0	2	MASCOT		T
	R20201101429_B_8,12857	R.DAGDFAFDPLGLGKDEATLAR.Y	2179.07	-0.0073	3	1	23.67	0	0.000215	0|0	Lhcr10		4.04	1		0	2	MASCOT		T
	R20201101429_B_8,11579	R.MQSGDFSAAVPFLK.R	1497.74	-0.00017	2	1	59.34	0	5.82e-08	0|0	Lhcr10		5.59	0		0	2	MASCOT		T
	R20201101429_B_8,3344	R.SGAAISPR.M	758.416	0.00021	2	1	61.55	0	3.5e-08	0|0	Lhcr10		9.47	0		0	2	MASCOT		T
ACPI-6		PepCount	UniquePepCount	CoverPercent	MW	PI
		22	6	0.3803	24998.8	6.91
	FileScan	Sequence	MH+	Diff(MH+)	Charge	Rank	Score	DeltaScore	ExpectValue	Ions	Reference	DIFF_MODIFIED_CANDIDATE	PI	MissCleavage	Modification	MatchedTIC	NumProteaseTermini	Engine	Tag	Decoy
	R20201101429_B_8,10137	K.FPGFEGEFGGAAM*M*K.L	1607.69	0.00146	2	1	26.05	0	0.000124	0|0	Lhcr15		4.53	0	15.994919 Oxidation (M)	0	2	MASCOT		T
	R20201101429_B_8,10856	K.FPGFEGEFGGAAM*MK.L	1591.69	-0.00086	2	1	62.16	0	3.04e-08	0|0	Lhcr15		4.53	0	15.994919 Oxidation (M)	0	2	MASCOT		T
	R20201101429_B_8,10541	K.FPGFEGEFGGAAMM*K.L	1591.69	0.00042	2	1	50.1	0	4.89e-07	0|0	Lhcr15		4.53	0	15.994919 Oxidation (M)	0	2	MASCOT		T
	R20201101429_B_8,11582	K.FPGFEGEFGGAAMMK.L	1575.7	0.00091	2	1	78.31	0	7.38e-10	0|0	Lhcr15		4.53	0		0	2	MASCOT		T
	R20201101429_B_8,11128	K.NPLPPF.-	684.372	1e-05	2	1	27.42	0	9.06e-05	0|0	Lhcr15		5.53	0		0	2	MASCOT		T
	R20201101429_B_8,11431	K.NPLPPF.-	684.372	0.00037	2	1	32.9	0	2.56e-05	0|0	Lhcr15		5.53	0		0	2	MASCOT		T
	R20201101429_B_8,12695	R.GPIEFITNIPNFK.N	1489.8	9e-05	2	1	64.74	0	1.68e-08	0|0	Lhcr15		6	0		0	2	MASCOT		T
	R20201101429_B_8,12966	R.GPIEFITNIPNFK.N	1489.8	7e-05	2	1	65.54	0	1.4e-08	0|0	Lhcr15		6	0		0	2	MASCOT		T
	R20201101429_B_8,13349	R.GPIEFITNIPNFK.N	1489.8	0.00121	2	1	44.9	0	1.62e-06	0|0	Lhcr15		6	0		0	2	MASCOT		T
	R20201101429_B_8,8568	R.LAM*IAVGGM*VHHYLLVGR.G	1969.05	-0.00064	3	1	44.07	0	1.96e-06	0|0	Lhcr15		8.76	0	15.994919 Oxidation (M)	0	2	MASCOT		T
	R20201101429_B_8,8629	R.LAM*IAVGGM*VHHYLLVGR.G	1969.05	0.00125	4	1	48.59	0	6.92e-07	0|0	Lhcr15		8.76	0	15.994919 Oxidation (M)	0	2	MASCOT		T
	R20201101429_B_8,10308	R.LAM*IAVGGMVHHYLLVGR.G	1953.06	-0.00084	3	1	66.21	0	1.2e-08	0|0	Lhcr15		8.76	0	15.994919 Oxidation (M)	0	2	MASCOT		T
	R20201101429_B_8,11310	R.QPGDFGFDPLNCGANPDTLAR.R	2262.02	9e-05	3	1	42.45	0	2.84e-06	0|0	Lhcr15		3.93	0		0	2	MASCOT		T
	R20201101429_B_8,8502	R.VAM*LAATGM*IVQDAYK.F	1713.85	0.00083	2	1	64.88	0	6.5e-08	0|0	Lhcr15		5.81	0	15.994919 Oxidation (M)	0	2	MASCOT		T
	R20201101429_B_8,8526	R.VAM*LAATGM*IVQDAYK.F	1713.85	0.00074	3	1	40.82	0	1.66e-05	0|0	Lhcr15		5.81	0	15.994919 Oxidation (M)	0	2	MASCOT		T
	R20201101429_B_8,8826	R.VAM*LAATGM*IVQDAYK.F	1713.85	0.00265	2	1	25.94	0	0.000509	0|0	Lhcr15		5.81	0	15.994919 Oxidation (M)	0	2	MASCOT		T
	R20201101429_B_8,11010	R.VAM*LAATGM*IVQDAYK.F	1713.85	5e-05	3	1	30.6	0	0.000174	0|0	Lhcr15		5.81	0	15.994919 Oxidation (M)	0	2	MASCOT		T
	R20201101429_B_8,9621	R.VAM*LAATGMIVQDAYK.F	1697.86	0.00151	2	1	75.79	0	3.95e-09	0|0	Lhcr15		5.81	0	15.994919 Oxidation (M)	0	2	MASCOT		T
	R20201101429_B_8,9622	R.VAM*LAATGMIVQDAYK.F	1697.86	0.00065	3	1	49.4	0	1.72e-06	0|0	Lhcr15		5.81	0	15.994919 Oxidation (M)	0	2	MASCOT		T
	R20201101429_B_8,10417	R.VAMLAATGM*IVQDAYK.F	1697.86	0.00605	2	1	70.34	0	1.39e-08	0|0	Lhcr15		5.81	0	15.994919 Oxidation (M)	0	2	MASCOT		T
	R20201101429_B_8,11637	R.VAMLAATGMIVQDAYK.F	1681.87	-0.00085	3	1	34.74	0	1.68e-05	0|0	Lhcr15		5.81	0		0	2	MASCOT		T
	R20201101429_B_8,11660	R.VAMLAATGMIVQDAYK.F	1681.87	0.00205	2	1	86.79	0	1.05e-10	0|0	Lhcr15		5.81	0		0	2	MASCOT		T
