# Supplementary material for: Structure of cryptophyte photosystem II–light-harvesting antennae supercomplex
Source: Nat Commun. 2024 Jun 12;15:4999. doi: 10.1038/s41467-024-49453-0 (PMC11169493; doi:10.1038/s41467-024-49453-0)
Supplement: Supplementary file 6 — Source Data [file 41467_2024_49453_MOESM6_ESM.xlsx]

## Sheet: Supplementary Fig. 1b
Cryptophyte PSII–ACPII			Diatom PSII–ACPII
WL/nm	Abs		WL/nm	Abs
750	0.00473934		800	0
749	0.00473934		799.5	0
748	0.00473934		799	0
747	0.00473934		798.5	0
746	0.00473934		798	0
745	0.00473934		797.5	0
744	0.00473934		797	0
743	0.00473934		796.5	0
742	0.00473934		796	0
741	0.00473934		795.5	0
740	0.00473934		795	0
739	0.00473934		794.5	0
738	0.00473934		794	0
737	0.00473934		793.5	0
736	0.00473934		793	0
735	0.00473934		792.5	0
734	0.00473934		792	0
733	0.00473934		791.5	0
732	0.00473934		791	0
731	0.00473934		790.5	0
730	0.00473934		790	0
729	0.00473934		789.5	0
728	0.00473934		789	0
727	0.00473934		788.5	0
726	0.00473934		788	0
725	0.00473934		787.5	0
724	0		787	0
723	0		786.5	0
722	0.00473934		786	0
721	0.00473934		785.5	0
720	0		785	0
719	0.00473934		784.5	0
718	0.00473934		784	0
717	0		783.5	0
716	0.00473934		783	0
715	0.00473934		782.5	0
714	0.00473934		782	0
713	0.00473934		781.5	0
712	0.00473934		781	0
711	0.00473934		780.5	0
710	0.00473934		780	0
709	0.00947867		779.5	0
708	0.00947867		779	0
707	0.00947867		778.5	0
706	0.014218		778	0
705	0.014218		777.5	0
704	0.0189573		777	0
703	0.0236967		776.5	0
702	0.028436		776	0
701	0.0331754		775.5	0
700	0.0379147		775	0
699	0.042654		774.5	0
698	0.0521327		774	0
697	0.0663507		773.5	0
696	0.0805687		773	0
695	0.0947867		772.5	0
694	0.118483		772	0
693	0.14218		771.5	0
692	0.175355		771	0
691	0.218009		770.5	0
690	0.270142		770	0
689	0.327014		769.5	0
688	0.398104		769	0
687	0.473934		768.5	0
686	0.554502		768	0
685	0.635071		767.5	0
684	0.71564		767	0
683	0.78673		766.5	0
682	0.853081		766	0
681	0.905213		765.5	0
680	0.943128		765	0
679	0.976303		764.5	0
678	0.995261		764	0
677	1		763.5	0
676	1		763	0
675	0.995261		762.5	0
674	0.981043		762	0
673	0.962085		761.5	0
672	0.943128		761	0
671	0.914692		760.5	0
670	0.881517		760	0
669	0.848341		759.5	0
668	0.805687		759	0
667	0.763033		758.5	0
666	0.7109		758	0
665	0.663507		757.5	0
664	0.611374		757	0
663	0.563981		756.5	0
662	0.516588		756	0
661	0.473934		755.5	0
660	0.43128		755	0
659	0.393365		754.5	0
658	0.36019		754	0
657	0.331754		753.5	0
656	0.308057		753	0
655	0.28436		752.5	0
654	0.265403		752	0
653	0.246445		751.5	0
652	0.232227		751	0
651	0.222749		750.5	0
650	0.218009		750	0
649	0.21327		749.5	0
648	0.203791		749	0
647	0.203791		748.5	0
646	0.203791		748	0
645	0.203791		747.5	0
644	0.203791		747	0
643	0.208531		746.5	0
642	0.208531		746	0
641	0.21327		745.5	0
640	0.21327		745	0
639	0.218009		744.5	0
638	0.218009		744	0
637	0.222749		743.5	0
636	0.227488		743	0
635	0.227488		742.5	0
634	0.232227		742	0
633	0.232227		741.5	0
632	0.232227		741	0
631	0.236967		740.5	0
630	0.236967		740	0
629	0.236967		739.5	0
628	0.236967		739	0
627	0.236967		738.5	0
626	0.236967		738	0
625	0.232227		737.5	0
624	0.232227		737	0
623	0.232227		736.5	0
622	0.227488		736	0
621	0.222749		735.5	0
620	0.222749		735	0
619	0.218009		734.5	0
618	0.21327		734	0
617	0.208531		733.5	0
616	0.203791		733	0
615	0.199052		732.5	0
614	0.194313		732	0
613	0.189573		731.5	0
612	0.180095		731	0
611	0.175355		730.5	0
610	0.170616		730	0
609	0.165877		729.5	0
608	0.161137		729	0
607	0.156398		728.5	0
606	0.151659		728	0
605	0.146919		727.5	0
604	0.146919		727	0
603	0.14218		726.5	0
602	0.14218		726	0
601	0.137441		725.5	0
600	0.137441		725	0
599	0.137441		724.5	0
598	0.137441		724	0
597	0.14218		723.5	0
596	0.14218		723	0
595	0.14218		722.5	0
594	0.14218		722	0
593	0.146919		721.5	0
592	0.146919		721	0
591	0.146919		720.5	0
590	0.146919		720	0
589	0.146919		719.5	0
588	0.146919		719	0
587	0.146919		718.5	0
586	0.146919		718	0
585	0.14218		717.5	0
584	0.14218		717	0.00512821
583	0.14218		716.5	0.00512821
582	0.137441		716	0.00512821
581	0.137441		715.5	0.00512821
580	0.132701		715	0.00512821
579	0.127962		714.5	0.00512821
578	0.127962		714	0.00512821
577	0.123223		713.5	0.00512821
576	0.118483		713	0.00512821
575	0.113744		712.5	0.00512821
574	0.113744		712	0.00512821
573	0.109005		711.5	0.00512821
572	0.104265		711	0.00512821
571	0.104265		710.5	0.00512821
570	0.0995261		710	0.0102564
569	0.0947867		709.5	0.0102564
568	0.0947867		709	0.0102564
567	0.0900474		708.5	0.0102564
566	0.0853081		708	0.0102564
565	0.0853081		707.5	0.0102564
564	0.0805687		707	0.0102564
563	0.0805687		706.5	0.0153846
562	0.0805687		706	0.0153846
561	0.0758294		705.5	0.0153846
560	0.0758294		705	0.0153846
559	0.0758294		704.5	0.0153846
558	0.0758294		704	0.0205128
557	0.0758294		703.5	0.0205128
556	0.07109		703	0.0205128
555	0.07109		702.5	0.025641
554	0.07109		702	0.025641
553	0.07109		701.5	0.025641
552	0.07109		701	0.0307692
551	0.07109		700.5	0.0307692
550	0.07109		700	0.0358974
549	0.07109		699.5	0.0358974
548	0.07109		699	0.0410256
547	0.07109		698.5	0.0410256
546	0.07109		698	0.0461538
545	0.0758294		697.5	0.0512821
544	0.0758294		697	0.0564103
543	0.0758294		696.5	0.0615385
542	0.0758294		696	0.0666667
541	0.0758294		695.5	0.0717949
540	0.0758294		695	0.0769231
539	0.0758294		694.5	0.0820513
538	0.0758294		694	0.0923077
537	0.0758294		693.5	0.0974359
536	0.0758294		693	0.107692
535	0.0758294		692.5	0.117949
534	0.0758294		692	0.128205
533	0.0805687		691.5	0.138462
532	0.0805687		691	0.148718
531	0.0805687		690.5	0.164103
530	0.0805687		690	0.179487
529	0.0805687		689.5	0.194872
528	0.0805687		689	0.210256
527	0.0853081		688.5	0.225641
526	0.0900474		688	0.246154
525	0.0900474		687.5	0.266667
524	0.0947867		687	0.287179
523	0.0947867		686.5	0.307692
522	0.104265		686	0.333333
521	0.109005		685.5	0.353846
520	0.113744		685	0.379487
519	0.123223		684.5	0.405128
518	0.132701		684	0.430769
517	0.137441		683.5	0.461538
516	0.146919		683	0.487179
515	0.161137		682.5	0.517949
514	0.170616		682	0.54359
513	0.184834		681.5	0.574359
512	0.199052		681	0.605128
511	0.21327		680.5	0.630769
510	0.232227		680	0.661538
509	0.246445		679.5	0.692308
508	0.265403		679	0.723077
507	0.28436		678.5	0.748718
506	0.303318		678	0.779487
505	0.322275		677.5	0.810256
504	0.341232		677	0.835897
503	0.36019		676.5	0.861538
502	0.379147		676	0.887179
501	0.398104		675.5	0.907692
500	0.417062		675	0.933333
499	0.43128		674.5	0.948718
498	0.445498		674	0.969231
497	0.454976		673.5	0.979487
496	0.469194		673	0.994872
495	0.473934		672.5	1
494	0.483412		672	1
493	0.488152		671.5	1
492	0.492891		671	0.994872
491	0.492891		670.5	0.989744
490	0.492891		670	0.974359
489	0.488152		669.5	0.958974
488	0.488152		669	0.938462
487	0.483412		668.5	0.917949
486	0.478673		668	0.892308
485	0.473934		667.5	0.866667
484	0.469194		667	0.835897
483	0.464455		666.5	0.805128
482	0.464455		666	0.779487
481	0.469194		665.5	0.748718
480	0.469194		665	0.717949
479	0.473934		664.5	0.687179
478	0.483412		664	0.65641
477	0.492891		663.5	0.625641
476	0.507109		663	0.594872
475	0.521327		662.5	0.569231
474	0.535545		662	0.54359
473	0.554502		661.5	0.517949
472	0.57346		661	0.497436
471	0.592417		660.5	0.476923
470	0.611374		660	0.45641
469	0.630332		659.5	0.435897
468	0.654028		659	0.415385
467	0.672986		658.5	0.394872
466	0.687204		658	0.379487
465	0.701422		657.5	0.364103
464	0.71564		657	0.348718
463	0.729858		656.5	0.333333
462	0.739336		656	0.323077
461	0.744076		655.5	0.312821
460	0.753555		655	0.302564
459	0.763033		654.5	0.292308
458	0.767773		654	0.282051
457	0.772512		653.5	0.276923
456	0.781991		653	0.266667
455	0.791469		652.5	0.261538
454	0.800948		652	0.25641
453	0.819905		651.5	0.251282
452	0.843602		651	0.246154
451	0.876777		650.5	0.241026
450	0.909953		650	0.235897
449	0.957346		649.5	0.235897
448	1.01422		649	0.230769
447	1.07109		648.5	0.230769
446	1.13744		648	0.230769
445	1.20379		647.5	0.230769
444	1.27014		647	0.230769
443	1.33649		646.5	0.230769
442	1.40284		646	0.235897
441	1.45498		645.5	0.235897
440	1.50237		645	0.241026
439	1.53555		644.5	0.241026
438	1.55924		644	0.246154
437	1.57346		643.5	0.251282
436	1.5782		643	0.251282
435	1.56872		642.5	0.25641
434	1.5545		642	0.261538
433	1.53555		641.5	0.261538
432	1.50711		641	0.266667
431	1.47867		640.5	0.266667
430	1.45024		640	0.271795
429	1.41706		639.5	0.271795
428	1.38863		639	0.276923
427	1.36493		638.5	0.276923
426	1.34597		638	0.276923
425	1.33175		637.5	0.276923
424	1.32227		637	0.276923
423	1.3128		636.5	0.276923
422	1.30806		636	0.276923
421	1.30332		635.5	0.271795
420	1.29858		635	0.271795
419	1.29384		634.5	0.266667
418	1.2891		634	0.266667
417	1.28436		633.5	0.261538
416	1.27488		633	0.261538
415	1.26066		632.5	0.25641
414	1.24645		632	0.25641
413	1.22749		631.5	0.251282
412	1.20379		631	0.251282
411	1.18009		630.5	0.246154
410	1.1564		630	0.246154
409	1.12322		629.5	0.241026
408	1.09479		629	0.241026
407	1.06635		628.5	0.235897
406	1.03791		628	0.235897
405	1.00474		627.5	0.235897
404	0.981043		627	0.230769
403	0.947867		626.5	0.230769
402	0.92891		626	0.230769
401	0.909953		625.5	0.225641
400	0.895735		625	0.225641
			624.5	0.225641
			624	0.225641
			623.5	0.225641
			623	0.220513
			622.5	0.220513
			622	0.220513
			621.5	0.220513
			621	0.220513
			620.5	0.215385
			620	0.215385
			619.5	0.215385
			619	0.210256
			618.5	0.210256
			618	0.210256
			617.5	0.205128
			617	0.205128
			616.5	0.2
			616	0.2
			615.5	0.2
			615	0.194872
			614.5	0.194872
			614	0.189744
			613.5	0.189744
			613	0.184615
			612.5	0.184615
			612	0.179487
			611.5	0.179487
			611	0.174359
			610.5	0.174359
			610	0.169231
			609.5	0.169231
			609	0.164103
			608.5	0.164103
			608	0.164103
			607.5	0.158974
			607	0.158974
			606.5	0.153846
			606	0.153846
			605.5	0.153846
			605	0.153846
			604.5	0.148718
			604	0.148718
			603.5	0.148718
			603	0.148718
			602.5	0.148718
			602	0.148718
			601.5	0.148718
			601	0.148718
			600.5	0.148718
			600	0.148718
			599.5	0.148718
			599	0.148718
			598.5	0.148718
			598	0.148718
			597.5	0.153846
			597	0.153846
			596.5	0.153846
			596	0.158974
			595.5	0.158974
			595	0.158974
			594.5	0.158974
			594	0.164103
			593.5	0.164103
			593	0.164103
			592.5	0.169231
			592	0.169231
			591.5	0.169231
			591	0.169231
			590.5	0.174359
			590	0.174359
			589.5	0.174359
			589	0.174359
			588.5	0.174359
			588	0.174359
			587.5	0.174359
			587	0.174359
			586.5	0.174359
			586	0.174359
			585.5	0.174359
			585	0.174359
			584.5	0.174359
			584	0.169231
			583.5	0.169231
			583	0.169231
			582.5	0.169231
			582	0.169231
			581.5	0.164103
			581	0.164103
			580.5	0.164103
			580	0.164103
			579.5	0.164103
			579	0.158974
			578.5	0.158974
			578	0.158974
			577.5	0.158974
			577	0.153846
			576.5	0.153846
			576	0.153846
			575.5	0.153846
			575	0.153846
			574.5	0.153846
			574	0.148718
			573.5	0.148718
			573	0.148718
			572.5	0.148718
			572	0.148718
			571.5	0.148718
			571	0.148718
			570.5	0.148718
			570	0.148718
			569.5	0.148718
			569	0.148718
			568.5	0.148718
			568	0.148718
			567.5	0.148718
			567	0.148718
			566.5	0.148718
			566	0.148718
			565.5	0.148718
			565	0.148718
			564.5	0.153846
			564	0.153846
			563.5	0.153846
			563	0.153846
			562.5	0.158974
			562	0.158974
			561.5	0.158974
			561	0.164103
			560.5	0.164103
			560	0.164103
			559.5	0.169231
			559	0.169231
			558.5	0.174359
			558	0.174359
			557.5	0.179487
			557	0.179487
			556.5	0.184615
			556	0.184615
			555.5	0.189744
			555	0.189744
			554.5	0.194872
			554	0.2
			553.5	0.2
			553	0.205128
			552.5	0.210256
			552	0.215385
			551.5	0.215385
			551	0.220513
			550.5	0.225641
			550	0.230769
			549.5	0.230769
			549	0.235897
			548.5	0.241026
			548	0.246154
			547.5	0.246154
			547	0.251282
			546.5	0.25641
			546	0.261538
			545.5	0.266667
			545	0.266667
			544.5	0.271795
			544	0.276923
			543.5	0.276923
			543	0.282051
			542.5	0.287179
			542	0.292308
			541.5	0.292308
			541	0.297436
			540.5	0.302564
			540	0.307692
			539.5	0.307692
			539	0.312821
			538.5	0.317949
			538	0.323077
			537.5	0.323077
			537	0.328205
			536.5	0.333333
			536	0.333333
			535.5	0.338462
			535	0.34359
			534.5	0.348718
			534	0.348718
			533.5	0.353846
			533	0.353846
			532.5	0.358974
			532	0.364103
			531.5	0.364103
			531	0.369231
			530.5	0.374359
			530	0.374359
			529.5	0.379487
			529	0.384615
			528.5	0.384615
			528	0.389744
			527.5	0.389744
			527	0.394872
			526.5	0.4
			526	0.4
			525.5	0.405128
			525	0.410256
			524.5	0.410256
			524	0.415385
			523.5	0.415385
			523	0.420513
			522.5	0.425641
			522	0.425641
			521.5	0.430769
			521	0.435897
			520.5	0.435897
			520	0.441026
			519.5	0.446154
			519	0.446154
			518.5	0.451282
			518	0.45641
			517.5	0.45641
			517	0.461538
			516.5	0.466667
			516	0.466667
			515.5	0.471795
			515	0.476923
			514.5	0.482051
			514	0.482051
			513.5	0.487179
			513	0.492308
			512.5	0.497436
			512	0.497436
			511.5	0.502564
			511	0.507692
			510.5	0.512821
			510	0.517949
			509.5	0.517949
			509	0.523077
			508.5	0.528205
			508	0.533333
			507.5	0.538462
			507	0.538462
			506.5	0.54359
			506	0.548718
			505.5	0.553846
			505	0.558974
			504.5	0.564103
			504	0.569231
			503.5	0.574359
			503	0.579487
			502.5	0.584615
			502	0.589744
			501.5	0.594872
			501	0.6
			500.5	0.605128
			500	0.610256
			499.5	0.615385
			499	0.620513
			498.5	0.625641
			498	0.630769
			497.5	0.635897
			497	0.641026
			496.5	0.646154
			496	0.65641
			495.5	0.661538
			495	0.666667
			494.5	0.671795
			494	0.676923
			493.5	0.682051
			493	0.687179
			492.5	0.692308
			492	0.697436
			491.5	0.702564
			491	0.707692
			490.5	0.717949
			490	0.723077
			489.5	0.728205
			489	0.733333
			488.5	0.738462
			488	0.74359
			487.5	0.748718
			487	0.753846
			486.5	0.758974
			486	0.764103
			485.5	0.769231
			485	0.779487
			484.5	0.784615
			484	0.789744
			483.5	0.794872
			483	0.8
			482.5	0.810256
			482	0.815385
			481.5	0.820513
			481	0.830769
			480.5	0.835897
			480	0.846154
			479.5	0.851282
			479	0.861538
			478.5	0.871795
			478	0.876923
			477.5	0.887179
			477	0.897436
			476.5	0.907692
			476	0.923077
			475.5	0.933333
			475	0.94359
			474.5	0.958974
			474	0.969231
			473.5	0.984615
			473	1
			472.5	1.01538
			472	1.03077
			471.5	1.04615
			471	1.06154
			470.5	1.07692
			470	1.09744
			469.5	1.11282
			469	1.13333
			468.5	1.14872
			468	1.16923
			467.5	1.18462
			467	1.2
			466.5	1.22051
			466	1.2359
			465.5	1.25641
			465	1.27179
			464.5	1.28718
			464	1.30769
			463.5	1.32308
			463	1.33846
			462.5	1.34872
			462	1.3641
			461.5	1.37949
			461	1.38974
			460.5	1.40513
			460	1.41538
			459.5	1.42564
			459	1.4359
			458.5	1.44615
			458	1.45641
			457.5	1.46667
			457	1.47692
			456.5	1.48205
			456	1.49231
			455.5	1.49744
			455	1.50769
			454.5	1.51282
			454	1.52308
			453.5	1.52821
			453	1.53846
			452.5	1.54359
			452	1.55385
			451.5	1.5641
			451	1.57436
			450.5	1.58974
			450	1.6
			449.5	1.61538
			449	1.63077
			448.5	1.64615
			448	1.66154
			447.5	1.68205
			447	1.69744
			446.5	1.71795
			446	1.73846
			445.5	1.75897
			445	1.77949
			444.5	1.8
			444	1.81538
			443.5	1.8359
			443	1.85641
			442.5	1.87179
			442	1.88718
			441.5	1.90256
			441	1.91282
			440.5	1.92308
			440	1.93333
			439.5	1.93846
			439	1.94359
			438.5	1.94359
			438	1.94359
			437.5	1.93846
			437	1.93333
			436.5	1.92308
			436	1.91282
			435.5	1.90256
			435	1.88718
			434.5	1.87692
			434	1.85641
			433.5	1.84103
			433	1.82051
			432.5	1.80513
			432	1.78462
			431.5	1.7641
			431	1.74872
			430.5	1.72821
			430	1.70769
			429.5	1.68718
			429	1.67179
			428.5	1.65641
			428	1.6359
			427.5	1.62051
			427	1.61026
			426.5	1.59487
			426	1.58462
			425.5	1.57436
			425	1.5641
			424.5	1.55385
			424	1.54359
			423.5	1.53846
			423	1.52821
			422.5	1.52308
			422	1.51795
			421.5	1.51282
			421	1.50769
			420.5	1.50256
			420	1.49744
			419.5	1.48718
			419	1.48205
			418.5	1.47692
			418	1.47179
			417.5	1.46154
			417	1.45641
			416.5	1.45128
			416	1.44103
			415.5	1.43077
			415	1.42051
			414.5	1.41026
			414	1.4
			413.5	1.38974
			413	1.37949
			412.5	1.3641
			412	1.34872
			411.5	1.33846
			411	1.32308
			410.5	1.30769
			410	1.29744
			409.5	1.27692
			409	1.26667
			408.5	1.24615
			408	1.23077
			407.5	1.22051
			407	1.20513
			406.5	1.18974
			406	1.17436
			405.5	1.15897
			405	1.14872
			404.5	1.13333
			404	1.12308
			403.5	1.11282
			403	1.10256
			402.5	1.09231
			402	1.08205
			401.5	1.07179
			401	1.06154
			400.5	1.05641
			400	1.04615
			399.5	1.04103
			399	1.0359
			398.5	1.02564
			398	1.02051
			397.5	1.01538
			397	1.01026
			396.5	1.00513
			396	1.00513
			395.5	1
			395	0.994872
			394.5	0.989744
			394	0.984615
			393.5	0.984615
			393	0.979487
			392.5	0.974359
			392	0.969231
			391.5	0.964103
			391	0.964103
			390.5	0.958974
			390	0.953846
			389.5	0.948718
			389	0.94359
			388.5	0.938462
			388	0.938462
			387.5	0.933333
			387	0.928205
			386.5	0.923077
			386	0.917949
			385.5	0.912821
			385	0.912821
			384.5	0.907692
			384	0.902564
			383.5	0.897436
			383	0.892308
			382.5	0.887179
			382	0.882051
			381.5	0.876923
			381	0.866667
			380.5	0.861538
			380	0.85641
			379.5	0.851282
			379	0.846154
			378.5	0.835897
			378	0.830769
			377.5	0.820513
			377	0.815385
			376.5	0.810256
			376	0.8
			375.5	0.794872
			375	0.784615
			374.5	0.779487
			374	0.774359
			373.5	0.764103
			373	0.758974
			372.5	0.753846
			372	0.74359
			371.5	0.738462
			371	0.728205
			370.5	0.723077
			370	0.717949
			369.5	0.712821
			369	0.707692
			368.5	0.702564
			368	0.692308
			367.5	0.687179
			367	0.682051
			366.5	0.676923
			366	0.671795
			365.5	0.666667
			365	0.661538
			364.5	0.65641
			364	0.651282
			363.5	0.651282
			363	0.646154
			362.5	0.641026
			362	0.635897
			361.5	0.635897
			361	0.630769
			360.5	0.625641
			360	0.620513
			359.5	0.620513
			359	0.615385
			358.5	0.610256
			358	0.610256
			357.5	0.605128
			357	0.6
			356.5	0.6
			356	0.594872
			355.5	0.594872
			355	0.589744
			354.5	0.589744
			354	0.589744
			353.5	0.584615
			353	0.584615
			352.5	0.584615
			352	0.584615
			351.5	0.584615
			351	0.584615
			350.5	0.584615
			350	0.584615

## Sheet: Supplementary Fig. 1d
Elution Volume（mL）	UV Absorbance（mAU）
0	0
0.01067	0
0.02133	0
0.032	0
0.04267	0
0.05333	0
0.064	0
0.07467	0
0.08533	0
0.096	0
0.10667	0
0.11733	24
0.128	27
0.13867	33
0.14933	40
0.16	35
0.17067	55
0.18133	78
0.192	80
0.20267	58
0.21333	69
0.224	80
0.23467	67
0.24533	62
0.256	64
0.26667	61
0.27733	66
0.288	68
0.29867	46
0.30933	63
0.32	64
0.33067	50
0.34133	30
0.352	26
0.36267	33
0.37333	21
0.384	17
0.39467	12
0.40533	15
0.416	11
0.42667	5
0.43733	-12
0.448	-16
0.45867	-25
0.46933	-34
0.48	-32
0.49067	-48
0.50133	-60
0.512	-44
0.52267	-58
0.53333	-81
0.544	-86
0.55467	-90
0.56533	-100
0.576	-116
0.58667	-119
0.59733	-137
0.608	-141
0.61867	-144
0.62933	-178
0.64	-165
0.65067	-177
0.66133	-192
0.672	-194
0.68267	-210
0.69333	-218
0.704	-205
0.71467	-229
0.72533	-249
0.736	-230
0.74667	-250
0.75733	-258
0.768	-277
0.77867	-269
0.78933	-263
0.8	-280
0.81067	-297
0.82133	-312
0.832	-320
0.84267	-319
0.85333	-323
0.864	-344
0.87467	-350
0.88533	-361
0.896	-360
0.90667	-364
0.91733	-363
0.928	-360
0.93867	-373
0.94933	-369
0.96	-391
0.97067	-399
0.98133	-409
0.992	-415
1.00267	-411
1.01333	-417
1.024	-416
1.03467	-414
1.04533	-406
1.056	-426
1.06667	-428
1.07733	-444
1.088	-436
1.09867	-446
1.10933	-469
1.12	-460
1.13067	-447
1.14133	-473
1.152	-475
1.16267	-494
1.17333	-472
1.184	-471
1.19467	-465
1.20533	-475
1.216	-469
1.22667	-488
1.23733	-478
1.248	-477
1.25867	-483
1.26933	-482
1.28	-472
1.29067	-477
1.30133	-492
1.312	-482
1.32267	-497
1.33333	-500
1.344	-498
1.35467	-511
1.36533	-495
1.376	-491
1.38667	-501
1.39733	-503
1.408	-514
1.41867	-516
1.42933	-507
1.44	-504
1.45067	-510
1.46133	-507
1.472	-521
1.48267	-518
1.49333	-509
1.504	-517
1.51467	-520
1.52533	-512
1.536	-520
1.54667	-499
1.55733	-514
1.568	-510
1.57867	-509
1.58933	-513
1.6	-500
1.61067	-517
1.62133	-518
1.632	-523
1.64267	-521
1.65333	-524
1.664	-514
1.67467	-527
1.68533	-533
1.696	-528
1.70667	-528
1.71733	-542
1.728	-538
1.73867	-535
1.74933	-555
1.76	-549
1.77067	-548
1.78133	-545
1.792	-529
1.80267	-531
1.81333	-550
1.824	-548
1.83467	-539
1.84533	-538
1.856	-536
1.86667	-527
1.87733	-519
1.888	-518
1.89867	-516
1.90933	-528
1.92	-530
1.93067	-539
1.94133	-535
1.952	-532
1.96267	-530
1.97333	-526
1.984	-522
1.99467	-534
2.00533	-537
2.016	-530
2.02667	-526
2.03733	-513
2.048	-534
2.05867	-534
2.06933	-509
2.08	-505
2.09067	-498
2.10133	-506
2.112	-511
2.12267	-500
2.13333	-493
2.144	-486
2.15467	-480
2.16533	-465
2.176	-464
2.18667	-460
2.19733	-472
2.208	-449
2.21867	-449
2.22933	-449
2.24	-434
2.25067	-430
2.26133	-421
2.272	-379
2.28267	-281
2.29333	-125
2.304	104
2.31467	320
2.32533	537
2.336	739
2.34667	872
2.35733	907
2.368	824
2.37867	684
2.38933	553
2.4	454
2.41067	389
2.42133	313
2.432	291
2.44267	232
2.45333	209
2.464	164
2.47467	80
2.48533	-34
2.496	-137
2.50667	-299
2.51733	-515
2.528	-1032
2.53867	-2157
2.54933	-2784
2.56	-2841
2.57067	-3329
2.58133	-3906
2.592	-3666
2.60267	-2978
2.61333	-2491
2.624	-2356
2.63467	-2438
2.64533	-2535
2.656	-2501
2.66667	-2294
2.67733	-1941
2.688	-1548
2.69867	-1309
2.70933	-1228
2.72	-1225
2.73067	-1447
2.74133	-2031
2.752	-2397
2.76267	-2131
2.77333	-1446
2.784	-739
2.79467	-194
2.80533	119
2.816	214
2.82667	225
2.83733	207
2.848	-118
2.85867	-546
2.86933	-977
2.88	-1067
2.89067	-492
2.90133	590
2.912	1707
2.92267	2577
2.93333	3100
2.944	3423
2.95467	4132
2.96533	5250
2.976	6079
2.98667	6099
2.99733	5455
3.008	4539
3.01867	3574
3.02933	2685
3.04	1958
3.05067	1355
3.06133	899
3.072	540
3.08267	267
3.09333	68
3.104	-92
3.11467	-191
3.12533	-265
3.136	-324
3.14667	-370
3.15733	-392
3.168	-420
3.17867	-419
3.18933	-448
3.2	-460
3.21067	-471
3.22133	-469
3.232	-469
3.24267	-444
3.25333	-421
3.264	-436
3.27467	-513
3.28533	-666
3.296	-850
3.30667	-985
3.31733	-1020
3.328	-1012
3.33867	-949
3.34933	-860
3.36	-784
3.37067	-721
3.38133	-671
3.392	-615
3.40267	-579
3.41333	-540
3.424	-489
3.43467	-453
3.44533	-422
3.456	-403
3.46667	-389
3.47733	-377
3.488	-371
3.49867	-372
3.50933	-377
3.52	-367
3.53067	-366
3.54133	-381
3.552	-395
3.56267	-415
3.57333	-439
3.584	-451
3.59467	-474
3.60533	-456
3.616	-444
3.62667	-462
3.63733	-450
3.648	-438
3.65867	-447
3.66933	-440
3.68	-456
3.69067	-442
3.70133	-461
3.712	-471
3.72267	-469
3.73333	-472
3.744	-490
3.75467	-495
3.76533	-505
3.776	-499
3.78667	-508
3.79733	-488
3.808	-486
3.81867	-479
3.82933	-486
3.84	-483
3.85067	-490
3.86133	-494
3.872	-492
3.88267	-503
3.89333	-498
3.904	-496
3.91467	-491
3.92533	-496
3.936	-502
3.94667	-504
3.95733	-488
3.968	-511
3.97867	-526
3.98933	-504
4	-504
4.01067	-505
4.02133	-519
4.032	-515
4.04267	-505
4.05333	-509
4.064	-500
4.07467	-505
4.08533	-505
4.096	-502
4.10667	-501
4.11733	-497
4.128	-496
4.13867	-492
4.14933	-493
4.16	-492
4.17067	-489
4.18133	-484
4.192	-496
4.20267	-503
4.21333	-494
4.224	-489
4.23467	-496
4.24533	-485
4.256	-506
4.26667	-491
4.27733	-493
4.288	-502
4.29867	-513
4.30933	-511
4.32	-492
4.33067	-496
4.34133	-506
4.352	-512
4.36267	-502
4.37333	-505
4.384	-498
4.39467	-510
4.40533	-513
4.416	-499
4.42667	-508
4.43733	-518
4.448	-506
4.45867	-498
4.46933	-502
4.48	-514
4.49067	-513
4.50133	-510
4.512	-504
4.52267	-496
4.53333	-493
4.544	-493
4.55467	-495
4.56533	-503
4.576	-508
4.58667	-516
4.59733	-490
4.608	-479
4.61867	-488
4.62933	-493
4.64	-498
4.65067	-487
4.66133	-497
4.672	-506
4.68267	-504
4.69333	-499
4.704	-508
4.71467	-501
4.72533	-503
4.736	-508
4.74667	-501
4.75733	-483
4.768	-492
4.77867	-488
4.78933	-493
4.8	-485
4.81067	-479
4.82133	-473
4.832	-484
4.84267	-482
4.85333	-475
4.864	-477
4.87467	-493
4.88533	-491
4.896	-493
4.90667	-496
4.91733	-459
4.928	-478
4.93867	-471
4.94933	-467
4.96	-477
4.97067	-473
4.98133	-476
4.992	-470
5.00267	-483
5.01333	-470
5.024	-472
5.03467	-470
5.04533	-463
5.056	-458
5.06667	-462
5.07733	-470
5.088	-481
5.09867	-463
5.10933	-459
5.12	-452
5.13067	-446
5.14133	-448
5.152	-451
5.16267	-444
5.17333	-454
5.184	-447
5.19467	-439
5.20533	-445
5.216	-453
5.22667	-438
5.23733	-443
5.248	-437
5.25867	-440
5.26933	-440
5.28	-443
5.29067	-456
5.30133	-447
5.312	-435
5.32267	-441
5.33333	-441
5.344	-444
5.35467	-428
5.36533	-439
5.376	-453
5.38667	-448
5.39733	-452
5.408	-446
5.41867	-448
5.42933	-450
5.44	-441
5.45067	-453
5.46133	-448
5.472	-460
5.48267	-456
5.49333	-453
5.504	-466
5.51467	-459
5.52533	-444
5.536	-447
5.54667	-443
5.55733	-467
5.568	-464
5.57867	-459
5.58933	-455
5.6	-441
5.61067	-442
5.62133	-445
5.632	-459
5.64267	-449
5.65333	-449
5.664	-441
5.67467	-443
5.68533	-450
5.696	-440
5.70667	-448
5.71733	-418
5.728	-416
5.73867	-426
5.74933	-427
5.76	-410
5.77067	-417
5.78133	-410
5.792	-398
5.80267	-405
5.81333	-404
5.824	-400
5.83467	-389
5.84533	-390
5.856	-379
5.86667	-387
5.87733	-394
5.888	-385
5.89867	-371
5.90933	-365
5.92	-376
5.93067	-367
5.94133	-380
5.952	-368
5.96267	-373
5.97333	-383
5.984	-370
5.99467	-383
6.00533	-381
6.016	-380
6.02667	-403
6.03733	-390
6.048	-398
6.05867	-406
6.06933	-394
6.08	-392
6.09067	-395
6.10133	-390
6.112	-390
6.12267	-390
6.13333	-408
6.144	-399
6.15467	-392
6.16533	-401
6.176	-377
6.18667	-387
6.19733	-386
6.208	-383
6.21867	-380
6.22933	-389
6.24	-390
6.25067	-389
6.26133	-393
6.272	-373
6.28267	-373
6.29333	-371
6.304	-375
6.31467	-366
6.32533	-355
6.336	-366
6.34667	-365
6.35733	-371
6.368	-373
6.37867	-368
6.38933	-366
6.4	-368
6.41067	-358
6.42133	-343
6.432	-321
6.44267	-316
6.45333	-307
6.464	-289
6.47467	-288
6.48533	-250
6.496	-246
6.50667	-247
6.51733	-227
6.528	-209
6.53867	-193
6.54933	-207
6.56	-197
6.57067	-220
6.58133	-232
6.592	-230
6.60267	-240
6.61333	-252
6.624	-254
6.63467	-285
6.64533	-318
6.656	-347
6.66667	-364
6.67733	-383
6.688	-407
6.69867	-444
6.70933	-466
6.72	-488
6.73067	-510
6.74133	-509
6.752	-535
6.76267	-565
6.77333	-584
6.784	-596
6.79467	-612
6.80533	-621
6.816	-617
6.82667	-639
6.83733	-645
6.848	-640
6.85867	-666
6.86933	-674
6.88	-679
6.89067	-687
6.90133	-704
6.912	-714
6.92267	-727
6.93333	-745
6.944	-746
6.95467	-753
6.96533	-756
6.976	-759
6.98667	-774
6.99733	-782
7.008	-799
7.01867	-812
7.02933	-800
7.04	-808
7.05067	-831
7.06133	-817
7.072	-839
7.08267	-820
7.09333	-835
7.104	-831
7.11467	-831
7.12533	-846
7.136	-857
7.14667	-858
7.15733	-867
7.168	-866
7.17867	-868
7.18933	-874
7.2	-870
7.21067	-876
7.22133	-883
7.232	-895
7.24267	-903
7.25333	-921
7.264	-929
7.27467	-922
7.28533	-931
7.296	-939
7.30667	-944
7.31733	-935
7.328	-939
7.33867	-937
7.34933	-920
7.36	-901
7.37067	-891
7.38133	-894
7.392	-870
7.40267	-840
7.41333	-836
7.424	-834
7.43467	-830
7.44533	-816
7.456	-805
7.46667	-796
7.47733	-802
7.488	-793
7.49867	-807
7.50933	-813
7.52	-823
7.53067	-822
7.54133	-841
7.552	-829
7.56267	-849
7.57333	-859
7.584	-842
7.59467	-820
7.60533	-810
7.616	-795
7.62667	-760
7.63733	-707
7.648	-654
7.65867	-605
7.66933	-531
7.68	-458
7.69067	-388
7.70133	-313
7.712	-241
7.72267	-171
7.73333	-107
7.744	-40
7.75467	12
7.76533	66
7.776	105
7.78667	131
7.79733	146
7.808	162
7.81867	160
7.82933	178
7.84	175
7.85067	154
7.86133	125
7.872	131
7.88267	120
7.89333	99
7.904	97
7.91467	61
7.92533	23
7.936	6
7.94667	-17
7.95733	-47
7.968	-92
7.97867	-144
7.98933	-189
8	-236
8.01067	-297
8.02133	-334
8.032	-376
8.04267	-429
8.05333	-489
8.064	-527
8.07467	-564
8.08533	-610
8.096	-652
8.10667	-674
8.11733	-705
8.128	-744
8.13867	-767
8.14933	-783
8.16	-802
8.17067	-832
8.18133	-866
8.192	-877
8.20267	-904
8.21333	-927
8.224	-919
8.23467	-933
8.24533	-946
8.256	-969
8.26667	-969
8.27733	-976
8.288	-981
8.29867	-979
8.30933	-999
8.32	-988
8.33067	-984
8.34133	-987
8.352	-995
8.36267	-1012
8.37333	-1010
8.384	-1001
8.39467	-997
8.40533	-1015
8.416	-1024
8.42667	-1026
8.43733	-1029
8.448	-1024
8.45867	-1042
8.46933	-1050
8.48	-1044
8.49067	-1066
8.50133	-1075
8.512	-1071
8.52267	-1075
8.53333	-1089
8.544	-1088
8.55467	-1099
8.56533	-1092
8.576	-1102
8.58667	-1103
8.59733	-1115
8.608	-1113
8.61867	-1123
8.62933	-1117
8.64	-1136
8.65067	-1139
8.66133	-1129
8.672	-1134
8.68267	-1141
8.69333	-1144
8.704	-1153
8.71467	-1148
8.72533	-1153
8.736	-1145
8.74667	-1135
8.75733	-1125
8.768	-1132
8.77867	-1133
8.78933	-1125
8.8	-1122
8.81067	-1113
8.82133	-1127
8.832	-1123
8.84267	-1121
8.85333	-1123
8.864	-1120
8.87467	-1132
8.88533	-1159
8.896	-1158
8.90667	-1168
8.91733	-1181
8.928	-1218
8.93867	-1235
8.94933	-1255
8.96	-1265
8.97067	-1264
8.98133	-1271
8.992	-1296
9.00267	-1292
9.01333	-1286
9.024	-1269
9.03467	-1246
9.04533	-1203
9.056	-1124
9.06667	-1002
9.07733	-818
9.088	-592
9.09867	-323
9.10933	-2
9.12	324
9.13067	606
9.14133	830
9.152	972
9.16267	988
9.17333	908
9.184	726
9.19467	480
9.20533	186
9.216	-124
9.22667	-387
9.23733	-637
9.248	-842
9.25867	-1008
9.26933	-1116
9.28	-1216
9.29067	-1291
9.30133	-1348
9.312	-1389
9.32267	-1409
9.33333	-1429
9.344	-1443
9.35467	-1453
9.36533	-1460
9.376	-1449
9.38667	-1449
9.39733	-1455
9.408	-1459
9.41867	-1449
9.42933	-1433
9.44	-1436
9.45067	-1442
9.46133	-1440
9.472	-1427
9.48267	-1421
9.49333	-1427
9.504	-1424
9.51467	-1430
9.52533	-1423
9.536	-1400
9.54667	-1378
9.55733	-1324
9.568	-1260
9.57867	-1162
9.58933	-1018
9.6	-867
9.61067	-704
9.62133	-538
9.632	-413
9.64267	-343
9.65333	-316
9.664	-326
9.67467	-404
9.68533	-487
9.696	-605
9.70667	-720
9.71733	-839
9.728	-930
9.73867	-1027
9.74933	-1089
9.76	-1133
9.77067	-1188
9.78133	-1238
9.792	-1269
9.80267	-1286
9.81333	-1303
9.824	-1326
9.83467	-1331
9.84533	-1355
9.856	-1377
9.86667	-1422
9.87733	-1440
9.888	-1490
9.89867	-1525
9.90933	-1555
9.92	-1588
9.93067	-1597
9.94133	-1607
9.952	-1601
9.96267	-1567
9.97333	-1509
9.984	-1416
9.99467	-1259
10.0053	-1061
10.016	-799
10.0267	-437
10.0373	-27
10.048	425
10.0587	887
10.0693	1303
10.08	1672
10.0907	1919
10.1013	2008
10.112	1956
10.1227	1724
10.1333	1375
10.144	944
10.1547	487
10.1653	44
10.176	-365
10.1867	-695
10.1973	-928
10.208	-1110
10.2187	-1239
10.2293	-1315
10.24	-1367
10.2507	-1404
10.2613	-1422
10.272	-1439
10.2827	-1450
10.2933	-1464
10.304	-1453
10.3147	-1413
10.3253	-1363
10.336	-1283
10.3467	-1175
10.3573	-992
10.368	-753
10.3787	-384
10.3893	93
10.4	715
10.4107	1467
10.4213	2300
10.432	3183
10.4427	4000
10.4533	4651
10.464	5029
10.4747	5059
10.4853	4767
10.496	4197
10.5067	3471
10.5173	2704
10.528	1979
10.5387	1394
10.5493	957
10.56	713
10.5707	688
10.5813	894
10.592	1342
10.6027	2041
10.6133	2941
10.624	4047
10.6347	5223
10.6453	6383
10.656	7395
10.6667	8161
10.6773	8608
10.688	8752
10.6987	8594
10.7093	8232
10.72	7749
10.7307	7324
10.7413	7164
10.752	7479
10.7627	8485
10.7733	10401
10.784	13297
10.7947	17101
10.8053	21464
10.816	25912
10.8267	29895
10.8373	32871
10.848	34464
10.8587	34570
10.8693	33201
10.88	30576
10.8907	27043
10.9013	22986
10.912	18752
10.9227	14649
10.9333	10918
10.944	7709
10.9547	5076
10.9653	3026
10.976	1506
10.9867	420
10.9973	-340
11.008	-824
11.0187	-1150
11.0293	-1355
11.04	-1491
11.0507	-1576
11.0613	-1655
11.072	-1713
11.0827	-1761
11.0933	-1788
11.104	-1831
11.1147	-1834
11.1253	-1851
11.136	-1842
11.1467	-1827
11.1573	-1802
11.168	-1791
11.1787	-1767
11.1893	-1766
11.2	-1766
11.2107	-1777
11.2213	-1797
11.232	-1816
11.2427	-1844
11.2533	-1857
11.264	-1853
11.2747	-1858
11.2853	-1863
11.296	-1855
11.3067	-1846
11.3173	-1830
11.328	-1803
11.3387	-1755
11.3493	-1699
11.36	-1637
11.3707	-1584
11.3813	-1512
11.392	-1465
11.4027	-1412
11.4133	-1356
11.424	-1326
11.4347	-1333
11.4453	-1340
11.456	-1357
11.4667	-1397
11.4773	-1452
11.488	-1482
11.4987	-1494
11.5093	-1452
11.52	-1409
11.5307	-1329
11.5413	-1310
11.552	-1294
11.5627	-1320
11.5733	-1383
11.584	-1480
11.5947	-1557
11.6053	-1638
11.616	-1671
11.6267	-1619
11.6373	-1438
11.648	-1029
11.6587	-275
11.6693	932
11.68	2727
11.6907	5110
11.7013	7979
11.712	11068
11.7227	14023
11.7333	16485
11.744	18118
11.7547	18881
11.7653	19082
11.776	19671
11.7867	22599
11.7973	31336
11.808	50844
11.8187	86013
11.8293	138461
11.84	204166
11.8507	273086
11.8613	333457
11.872	377150
11.8827	401092
11.8933	406727
11.904	397653
11.9147	377878
11.9253	351043
11.936	319700
11.9467	285816
11.9573	250893
11.968	216129
11.9787	182549
11.9893	151030
12	122143
12.0107	96553
12.0213	74633
12.032	56493
12.0427	42049
12.0533	30999
12.064	22876
12.0747	17169
12.0853	13314
12.096	10760
12.1067	9005
12.1173	7662
12.128	6480
12.1387	5305
12.1493	4157
12.16	3070
12.1707	2102
12.1813	1302
12.192	660
12.2027	154
12.2133	-208
12.224	-450
12.2347	-629
12.2453	-747
12.256	-857
12.2667	-950
12.2773	-1042
12.288	-1110
12.2987	-1169
12.3093	-1243
12.32	-1297
12.3307	-1335
12.3413	-1351
12.352	-1368
12.3627	-1318
12.3733	-1141
12.384	-761
12.3947	-69
12.4053	967
12.416	2398
12.4267	4095
12.4373	5810
12.448	7238
12.4587	8091
12.4693	8178
12.48	7510
12.4907	6261
12.5013	4703
12.512	3088
12.5227	1661
12.5333	505
12.544	-347
12.5547	-918
12.5653	-1278
12.576	-1509
12.5867	-1636
12.5973	-1705
12.608	-1736
12.6187	-1795
12.6293	-1840
12.64	-1887
12.6507	-1925
12.6613	-1980
12.672	-1989
12.6827	-1976
12.6933	-1931
12.704	-1845
12.7147	-1764
12.7253	-1710
12.736	-1655
12.7467	-1627
12.7573	-1657
12.768	-1726
12.7787	-1819
12.7893	-1920
12.8	-2022
12.8107	-2123
12.8213	-2202
12.832	-2240
12.8427	-2269
12.8533	-2282
12.864	-2289
12.8747	-2301
12.8853	-2297
12.896	-2302
12.9067	-2291
12.9173	-2274
12.928	-2258
12.9387	-2246
12.9493	-2207
12.96	-2075
12.9707	-1564
12.9813	14
12.992	4460
13.0027	15915
13.0133	42590
13.024	99163
13.0347	207655
13.0453	394447
13.056	687254
13.0667	1122308
13.0773	2031924
13.088	3157260
13.0987	3595628
13.1093	3756836
13.12	3816120
13.1307	3808333
13.1413	3047711
13.152	2036116
13.1627	1356933
13.1733	896044
13.184	580200
13.1947	368230
13.2053	231265
13.216	146293
13.2267	95468
13.2373	65682
13.248	48075
13.2587	37246
13.2693	30157
13.28	25250
13.2907	21791
13.3013	19397
13.312	17757
13.3227	16635
13.3333	15732
13.344	14794
13.3547	13737
13.3653	12506
13.376	11133
13.3867	9647
13.3973	8121
13.408	6611
13.4187	5129
13.4293	3721
13.44	2435
13.4507	1332
13.4613	418
13.472	-272
13.4827	-737
13.4933	-972
13.504	-960
13.5147	-673
13.5253	-178
13.536	509
13.5467	1250
13.5573	1927
13.568	2384
13.5787	2549
13.5893	2411
13.6	2017
13.6107	1465
13.6213	853
13.632	291
13.6427	-157
13.6533	-455
13.664	-603
13.6747	-690
13.6853	-741
13.696	-775
13.7067	-860
13.7173	-981
13.728	-1142
13.7387	-1320
13.7493	-1487
13.76	-1646
13.7707	-1762
13.7813	-1856
13.792	-1907
13.8027	-1949
13.8133	-1963
13.824	-1943
13.8347	-1872
13.8453	-1724
13.856	-1419
13.8667	-928
13.8773	-189
13.888	822
13.8987	2099
13.9093	3475
13.92	4748
13.9307	5693
13.9413	6156
13.952	6064
13.9627	5515
13.9733	4596
13.984	3517
13.9947	2426
14.0053	1405
14.016	501
14.0267	-267
14.0373	-903
14.048	-1396
14.0587	-1729
14.0693	-1957
14.08	-2082
14.0907	-2134
14.1013	-2137
14.112	-2108
14.1227	-2055
14.1333	-1997
14.144	-1937
14.1547	-1866
14.1653	-1728
14.176	-1415
14.1867	-686
14.1973	1033
14.208	4832
14.2187	12517
14.2293	26583
14.24	49866
14.2507	84600
14.2613	130496
14.272	183763
14.2827	236444
14.2933	278264
14.304	300279
14.3147	298054
14.3253	273116
14.336	231980
14.3467	183498
14.3573	136031
14.368	95039
14.3787	62919
14.3893	39683
14.4	23896
14.4107	13707
14.4213	7380
14.432	3584
14.4427	1355
14.4533	40
14.464	-750
14.4747	-1237
14.4853	-1578
14.496	-1820
14.5067	-2006
14.5173	-2122
14.528	-2232
14.5387	-2325
14.5493	-2389
14.56	-2403
14.5707	-2413
14.5813	-2359
14.592	-2292
14.6027	-2206
14.6133	-2113
14.624	-2026
14.6347	-1918
14.6453	-1788
14.656	-1520
14.6667	-921
14.6773	413
14.688	3049
14.6987	7896
14.7093	15841
14.72	27561
14.7307	42874
14.7413	60396
14.752	77656
14.7627	91518
14.7733	99146
14.784	99083
14.7947	91643
14.8053	78821
14.816	63372
14.8267	47835
14.8373	34102
14.848	23011
14.8587	14727
14.8693	8884
14.88	4903
14.8907	2263
14.9013	514
14.912	-625
14.9227	-1354
14.9333	-1823
14.944	-2144
14.9547	-2337
14.9653	-2471
14.976	-2552
14.9867	-2606
14.9973	-2622
15.008	-2615
15.0187	-2603
15.0293	-2554
15.04	-2515
15.0507	-2456
15.0613	-2418
15.072	-2400
15.0827	-2403
15.0933	-2404
15.104	-2404
15.1147	-2413
15.1253	-2401
15.136	-2370
15.1467	-2308
15.1573	-2245
15.168	-2175
15.1787	-2103
15.1893	-2032
15.2	-1970
15.2107	-1941
15.2213	-1914
15.232	-1906
15.2427	-1893
15.2533	-1892
15.264	-1880
15.2747	-1898
15.2853	-1937
15.296	-2004
15.3067	-2078
15.3173	-2186
15.328	-2268
15.3387	-2334
15.3493	-2367
15.36	-2379
15.3707	-2390
15.3813	-2405
15.392	-2445
15.4027	-2467
15.4133	-2503
15.424	-2543
15.4347	-2562
15.4453	-2567
15.456	-2586
15.4667	-2576
15.4773	-2549
15.488	-2526
15.4987	-2515
15.5093	-2459
15.52	-2440
15.5307	-2414
15.5413	-2408
15.552	-2411
15.5627	-2410
15.5733	-2417
15.584	-2438
15.5947	-2444
15.6053	-2452
15.616	-2460
15.6267	-2464
15.6373	-2472
15.648	-2500
15.6587	-2535
15.6693	-2555
15.68	-2578
15.6907	-2605
15.7013	-2617
15.712	-2593
15.7227	-2543
15.7333	-2448
15.744	-2306
15.7547	-2112
15.7653	-1895
15.776	-1671
15.7867	-1484
15.7973	-1351
15.808	-1311
15.8187	-1362
15.8293	-1491
15.84	-1672
15.8507	-1869
15.8613	-2032
15.872	-2173
15.8827	-2252
15.8933	-2271
15.904	-2260
15.9147	-2199
15.9253	-2118
15.936	-2044
15.9467	-1967
15.9573	-1935
15.968	-1925
15.9787	-1936
15.9893	-1988
16	-2077
16.0107	-2183
16.0213	-2298
16.032	-2402
16.0427	-2511
16.0533	-2585
16.064	-2642
16.0747	-2681
16.0853	-2694
16.096	-2733
16.1067	-2739
16.1173	-2738
16.128	-2724
16.1387	-2734
16.1493	-2705
16.16	-2687
16.1707	-2654
16.1813	-2602
16.192	-2571
16.2027	-2540
16.2133	-2504
16.224	-2503
16.2347	-2528
16.2453	-2543
16.256	-2545
16.2667	-2536
16.2773	-2509
16.288	-2449
16.2987	-2382
16.3093	-2303
16.32	-2240
16.3307	-2211
16.3413	-2198
16.352	-2236
16.3627	-2300
16.3733	-2397
16.384	-2452
16.3947	-2525
16.4053	-2565
16.416	-2557
16.4267	-2521
16.4373	-2444
16.448	-2349
16.4587	-2247
16.4693	-2152
16.48	-2102
16.4907	-2089
16.5013	-2097
16.512	-2149
16.5227	-2229
16.5333	-2297
16.544	-2345
16.5547	-2418
16.5653	-2435
16.576	-2471
16.5867	-2475
16.5973	-2483
16.608	-2472
16.6187	-2476
16.6293	-2492
16.64	-2494
16.6507	-2530
16.6613	-2540
16.672	-2567
16.6827	-2580
16.6933	-2581
16.704	-2584
16.7147	-2537
16.7253	-2489
16.736	-2422
16.7467	-2334
16.7573	-2266
16.768	-2176
16.7787	-2080
16.7893	-1990
16.8	-1895
16.8107	-1813
16.8213	-1726
16.832	-1645
16.8427	-1570
16.8533	-1501
16.864	-1466
16.8747	-1469
16.8853	-1496
16.896	-1508
16.9067	-1532
16.9173	-1570
16.928	-1627
16.9387	-1654
16.9493	-1689
16.96	-1745
16.9707	-1790
16.9813	-1831
16.992	-1896
17.0027	-1964
17.0133	-2030
17.024	-2074
17.0347	-2096
17.0453	-2087
17.056	-2036
17.0667	-1932
17.0773	-1722
17.088	-1436
17.0987	-1022
17.1093	-473
17.12	218
17.1307	1086
17.1413	2120
17.152	3282
17.1627	4443
17.1733	5495
17.184	6335
17.1947	6885
17.2053	7138
17.216	7107
17.2267	6903
17.2373	6604
17.248	6304
17.2587	6064
17.2693	5874
17.28	5636
17.2907	5290
17.3013	4729
17.312	3921
17.3227	2930
17.3333	1849
17.344	840
17.3547	-72
17.3653	-778
17.376	-1270
17.3867	-1583
17.3973	-1755
17.408	-1776
17.4187	-1770
17.4293	-1712
17.44	-1617
17.4507	-1475
17.4613	-1269
17.472	-959
17.4827	-592
17.4933	-182
17.504	196
17.5147	491
17.5253	675
17.536	719
17.5467	702
17.5573	695
17.568	725
17.5787	864
17.5893	1066
17.6	1272
17.6107	1407
17.6213	1455
17.632	1378
17.6427	1189
17.6533	982
17.664	855
17.6747	840
17.6853	951
17.696	1212
17.7067	1661
17.7173	2481
17.728	4127
17.7387	7515
17.7493	14139
17.76	26074
17.7707	45518
17.7813	73784
17.792	110518
17.8027	152428
17.8133	193346
17.824	225909
17.8347	243617
17.8453	243598
17.856	227432
17.8667	200471
17.8773	169726
17.888	141230
17.8987	118877
17.9093	103712
17.92	94649
17.9307	89415
17.9413	85435
17.952	80692
17.9627	74103
17.9733	65663
17.984	55973
17.9947	45996
18.0053	36718
18.016	28759
18.0267	22375
18.0373	17582
18.048	14077
18.0587	11635
18.0693	10146
18.08	9607
18.0907	10148
18.1013	11980
18.112	15153
18.1227	19453
18.1333	24349
18.144	29152
18.1547	33273
18.1653	36558
18.176	39329
18.1867	42162
18.1973	45495
18.208	49290
18.2187	52827
18.2293	55030
18.24	54823
18.2507	51688
18.2613	45812
18.272	38048
18.2827	29548
18.2933	21435
18.304	14480
18.3147	8953
18.3253	4936
18.336	2230
18.3467	553
18.3573	-367
18.368	-816
18.3787	-932
18.3893	-878
18.4	-808
18.4107	-763
18.4213	-721
18.432	-694
18.4427	-658
18.4533	-668
18.464	-678
18.4747	-729
18.4853	-791
18.496	-820
18.5067	-699
18.5173	-129
18.528	1703
18.5387	6914
18.5493	20149
18.56	50854
18.5707	115905
18.5813	239609
18.592	451494
18.6027	776898
18.6133	1260366
18.624	2008213
18.6347	2673553
18.6453	3145113
18.656	3369451
18.6667	3442993
18.6773	3334640
18.688	3062290
18.6987	2534491
18.7093	1850178
18.72	1300616
18.7307	886243
18.7413	582901
18.752	369872
18.7627	227474
18.7733	136652
18.784	80879
18.7947	47662
18.8053	28278
18.816	16978
18.8267	10378
18.8373	6448
18.848	4030
18.8587	2541
18.8693	1618
18.88	1116
18.8907	992
18.9013	1225
18.912	1791
18.9227	2576
18.9333	3405
18.944	4098
18.9547	4487
18.9653	4444
18.976	3999
18.9867	3269
18.9973	2409
19.008	1547
19.0187	799
19.0293	175
19.04	-315
19.0507	-703
19.0613	-1015
19.072	-1272
19.0827	-1522
19.0933	-1739
19.104	-1983
19.1147	-2229
19.1253	-2489
19.136	-2732
19.1467	-2935
19.1573	-3074
19.168	-3153
19.1787	-3177
19.1893	-3137
19.2	-3066
19.2107	-3004
19.2213	-2970
19.232	-2980
19.2427	-3028
19.2533	-3114
19.264	-3231
19.2747	-3350
19.2853	-3443
19.296	-3532
19.3067	-3618
19.3173	-3685
19.328	-3746
19.3387	-3790
19.3493	-3838
19.36	-3881
19.3707	-3896
19.3813	-3906
19.392	-3911
19.4027	-3875
19.4133	-3839
19.424	-3778
19.4347	-3729
19.4453	-3670
19.456	-3642
19.4667	-3643
19.4773	-3656
19.488	-3690
19.4987	-3728
19.5093	-3770
19.52	-3803
19.5307	-3822
19.5413	-3842
19.552	-3895
19.5627	-3923
19.5733	-3947
19.584	-3985
19.5947	-4010
19.6053	-4050
19.616	-4079
19.6267	-4117
19.6373	-4131
19.648	-4132
19.6587	-4155
19.6693	-4151
19.68	-4119
19.6907	-4050
19.7013	-3913
19.712	-3713
19.7227	-3409
19.7333	-2983
19.744	-2460
19.7547	-1822
19.7653	-1132
19.776	-460
19.7867	96
19.7973	416
19.808	563
19.8187	474
19.8293	265
19.84	12
19.8507	-233
19.8613	-442
19.872	-657
19.8827	-915
19.8933	-1184
19.904	-1469
19.9147	-1763
19.9253	-1999
19.936	-2127
19.9467	-2150
19.9573	-2055
19.968	-1857
19.9787	-1556
19.9893	-1230
20	-923
20.0107	-628
20.0213	-391
20.032	-145
20.0427	93
20.0533	353
20.064	588
20.0747	717
20.0853	674
20.096	395
20.1067	-73
20.1173	-696
20.128	-1372
20.1387	-2008
20.1493	-2590
20.16	-3042
20.1707	-3376
20.1813	-3594
20.192	-3768
20.2027	-3855
20.2133	-3935
20.224	-3987
20.2347	-4014
20.2453	-4034
20.256	-4050
20.2667	-4073
20.2773	-4098
20.288	-4111
20.2987	-4141
20.3093	-4152
20.32	-4167
20.3307	-4178
20.3413	-4172
20.352	-4159
20.3627	-4128
20.3733	-4116
20.384	-4106
20.3947	-4117
20.4053	-4126
20.416	-4132
20.4267	-4157
20.4373	-4192
20.448	-4218
20.4587	-4245
20.4693	-4259
20.48	-4273
20.4907	-4295
20.5013	-4288
20.512	-4284
20.5227	-4302
20.5333	-4305
20.544	-4311
20.5547	-4313
20.5653	-4320
20.576	-4324
20.5867	-4335
20.5973	-4337
20.608	-4351
20.6187	-4371
20.6293	-4398
20.64	-4401
20.6507	-4427
20.6613	-4450
20.672	-4461
20.6827	-4472
20.6933	-4485
20.704	-4492
20.7147	-4485
20.7253	-4499
20.736	-4518
20.7467	-4524
20.7573	-4536
20.768	-4560
20.7787	-4576
20.7893	-4567
20.8	-4576
20.8107	-4591
20.8213	-4611
20.832	-4611
20.8427	-4624
20.8533	-4645
20.864	-4630
20.8747	-4625
20.8853	-4600
20.896	-4598
20.9067	-4543
20.9173	-4487
20.928	-4421
20.9387	-4340
20.9493	-4254
20.96	-4170
20.9707	-4092
20.9813	-4048
20.992	-4024
21.0027	-4061
21.0133	-4124
21.024	-4219
21.0347	-4330
21.0453	-4445
21.056	-4537
21.0667	-4618
21.0773	-4669
21.088	-4708
21.0987	-4708
21.1093	-4702
21.12	-4711
21.1307	-4712
21.1413	-4710
21.152	-4689
21.1627	-4624
21.1733	-4424
21.184	-3924
21.1947	-2734
21.2053	-213
21.216	4725
21.2267	13726
21.2373	28916
21.248	52646
21.2587	86516
21.2693	130018
21.28	179780
21.2907	228739
21.3013	268447
21.312	291463
[truncated: 628 more rows]
